# Supplementary material for: The sense of coherence scale: psychometric properties in a representative sample of the Czech adult population
Source: BMC Psychol. 2024 May 26;12:293. doi: 10.1186/s40359-024-01805-7 (PMC11128106; doi:10.1186/s40359-024-01805-7)
Supplement: Supplementary file 1 — Supplementary Material 1 [file 40359_2024_1805_MOESM1_ESM.csv]

agree	gender	birth_year	status	children	edu	contract_full	contract_part	contract_hours	contract_unemployed	contract_self	contract_retired	contract_student	contract_other	mhc1	mhc2	mhc3	mhc4	mhc5	mhc6	mhc7	mhc8	mhc9	mhc10	mhc11	mhc12	mhc13	mhc14	gad1	gad2	gad3	gad4	gad5	gad6	gad7	soc1	soc2	soc3	soc4	soc5	soc6	soc7	soc8	soc9	soc10	soc11	soc12	soc13	sonc1	sonc2
1	2	1963	ženatý/vdaná	0	výuční list	Pracuji na plný úvazek	NA	NA	NA	NA	NA	NA	NA	2	5	5	3	4	5	5	2	6	2	5	1	3	4	2	3	3	3	2	2	3	1	5	6	7	4	7	4	4	1	4	4	4	1	3	6
1	2	1993	svobodný/á	0	vysokoškolské magisterské	Pracuji na plný úvazek	NA	NA	NA	NA	NA	NA	NA	3	3	5	3	2	3	5	5	5	5	3	5	1	3	1	1	1	0	0	1	0	4	4	3	5	6	4	4	4	3	3	4	6	5	2	3
1	1	1964	rozvedený/á	0	výuční list	NA	NA	NA	NA	Jsem OSVČ	NA	NA	NA	5	5	6	5	5	5	5	5	5	5	5	4	5	5	1	1	1	1	0	1	0	2	3	4	5	6	5	3	4	3	3	4	3	6	3	5
1	1	1992	svobodný/á	0	vysokoškolské magisterské	Pracuji na plný úvazek	NA	NA	NA	NA	NA	NA	NA	3	2	4	3	4	2	2	3	3	2	3	2	3	4	1	1	2	1	0	1	0	1	5	5	3	5	4	5	3	5	5	4	3	6	1	2
1	1	1989	ženatý/vdaná	1	vysokoškolské magisterské	Pracuji na plný úvazek	NA	NA	NA	NA	NA	NA	NA	3	5	5	5	4	4	5	5	6	5	5	6	6	4	1	0	1	1	1	1	0	1	3	2	6	7	5	2	7	7	2	3	7	6	3	4
1	1	1981	svobodný/á	0	vysokoškolské magisterské	NA	Pracuji na částečný úvazek	NA	NA	NA	NA	NA	NA	4	5	5	5	5	5	5	5	4	5	4	4	4	5	1	0	1	1	0	1	1	2	3	2	5	6	6	3	5	4	2	4	5	6	3	2
1	1	1989	svobodný/á	0	vysokoškolské bakalářské	Pracuji na plný úvazek	NA	NA	NA	NA	NA	NA	NA	2	2	3	2	2	3	2	2	2	2	3	1	2	4	3	1	3	3	3	3	0	5	5	5	1	4	4	6	3	6	5	4	1	6	4	4
1	1	1991	svobodný/á	0	vysokoškolské magisterské	Pracuji na plný úvazek	NA	NA	NA	NA	NA	NA	NA	2	2	3	4	5	5	4	4	5	4	3	3	1	2	1	1	1	1	0	1	1	1	3	5	6	3	6	4	5	4	4	2	3	6	2	5
1	2	1956	rozvedený/á	0	výuční list	NA	Pracuji na částečný úvazek	NA	NA	NA	Pobírám důchodový příspěvek	NA	NA	5	5	6	5	5	6	6	5	6	5	4	5	5	5	0	0	0	0	0	0	0	3	6	2	7	7	7	2	7	7	2	6	7	6	4	4
1	2	1958	ženatý/vdaná	0	středoškolské s maturitou	NA	NA	NA	NA	NA	Pobírám důchodový příspěvek	NA	NA	2	5	6	5	4	5	6	6	6	5	2	2	2	4	0	0	0	0	0	0	0	2	3	2	6	6	6	2	6	6	2	6	6	6	2	3
1	1	1984	svobodný/á	0	středoškolské s maturitou	Pracuji na plný úvazek	NA	NA	NA	NA	NA	NA	NA	1	5	5	5	2	4	5	3	5	1	3	2	1	1	2	2	3	1	1	2	0	3	5	5	4	3	1	5	1	1	6	2	1	3	2	5
1	2	2003	svobodný/á	0	základní	NA	NA	NA	NA	NA	NA	Jsem student/ka	NA	1	6	2	2	6	6	2	2	2	2	5	2	1	1	3	3	3	3	3	3	3	7	7	7	1	4	4	7	1	1	7	5	1	1	1	1
1	2	1950	ženatý/vdaná	0	středoškolské bez maturity	NA	NA	NA	NA	NA	Pobírám důchodový příspěvek	NA	NA	2	5	6	6	2	5	6	6	6	6	1	1	5	5	0	0	0	0	0	0	0	5	6	5	6	5	6	1	7	7	2	6	7	7	4	7
1	1	1981	rozvedený/á	0	středoškolské s maturitou	Pracuji na plný úvazek	NA	NA	NA	NA	NA	NA	NA	4	6	5	5	6	5	5	4	5	5	6	6	4	5	1	1	1	1	0	0	1	2	3	2	6	4	6	3	6	4	4	6	7	6	3	4
1	1	1980	rozvedený/á	0	výuční list	Pracuji na plný úvazek	NA	NA	NA	NA	NA	NA	NA	1	2	2	2	2	2	2	2	2	1	1	1	1	2	2	1	1	3	0	1	1	5	5	4	5	3	5	4	2	2	6	3	4	3	2	3
1	1	1984	rozvedený/á	2	středoškolské s maturitou	Pracuji na plný úvazek	NA	NA	NA	NA	NA	NA	NA	1	1	5	1	1	1	2	3	1	3	3	1	1	1	1	1	1	1	0	1	0	7	5	5	7	7	6	5	3	5	2	6	7	7	1	5
1	2	1955	ženatý/vdaná	0	výuční list	NA	NA	NA	NA	NA	Pobírám důchodový příspěvek	NA	NA	4	4	6	5	2	6	6	6	6	6	2	1	5	4	0	0	0	0	0	0	0	1	4	2	7	7	7	6	7	7	4	6	7	7	2	5
1	2	1951	rozvedený/á	0	středoškolské s maturitou	NA	NA	NA	NA	NA	Pobírám důchodový příspěvek	NA	NA	5	6	6	5	6	6	6	5	6	5	6	6	6	6	0	0	0	0	0	0	0	1	2	2	7	7	7	2	7	7	2	6	7	7	4	7
1	2	1955	rozvedený/á	0	výuční list	NA	NA	NA	NA	NA	Pobírám důchodový příspěvek	NA	NA	2	4	5	5	5	5	5	3	6	4	4	2	2	2	1	2	2	2	2	1	1	4	7	6	5	2	4	2	4	3	5	4	3	4	2	6
1	1	1978	ženatý/vdaná	0	výuční list	Pracuji na plný úvazek	NA	NA	NA	NA	NA	NA	NA	1	6	6	6	4	3	6	5	6	5	3	6	1	1	0	0	0	0	0	0	3	7	4	3	1	1	4	2	6	7	3	3	7	7	1	2
1	2	1954	rozvedený/á	0	základní	NA	NA	NA	NA	NA	Pobírám důchodový příspěvek	NA	NA	1	1	1	1	1	1	1	1	6	2	1	1	1	1	2	0	0	0	0	0	0	1	7	5	5	7	4	1	7	7	7	1	7	4	1	7
1	2	1953	rozvedený/á	0	základní	NA	NA	NA	NA	NA	Pobírám důchodový příspěvek	NA	NA	1	5	5	2	5	5	5	2	5	3	5	1	2	2	0	0	0	1	0	0	0	2	7	6	6	4	6	4	5	5	6	5	6	6	5	2
1	2	1944	vdovec/vdova	0	vysokoškolské magisterské	NA	NA	NA	NA	NA	Pobírám důchodový příspěvek	NA	NA	2	5	6	4	5	6	6	5	6	5	4	1	3	2	1	1	1	0	0	0	0	1	5	5	7	7	6	1	6	6	2	6	7	6	2	5
1	2	1953	vdovec/vdova	0	základní	NA	NA	NA	NA	NA	Pobírám důchodový příspěvek	NA	NA	1	3	3	2	1	2	2	2	1	1	1	1	3	1	3	3	3	3	1	2	2	2	7	7	3	4	2	4	2	1	4	3	4	1	3	7
1	2	1955	rozvedený/á	0	středoškolské s maturitou	NA	NA	NA	NA	Jsem OSVČ	NA	NA	NA	3	6	6	5	5	6	6	4	6	4	3	2	3	6	0	0	1	0	0	0	0	1	4	2	7	6	7	2	7	7	3	6	6	7	5	6
1	2	1958	rozvedený/á	1	výuční list	NA	NA	NA	NA	NA	Pobírám důchodový příspěvek	NA	NA	6	6	6	6	5	6	6	5	5	5	1	1	1	3	0	0	0	0	0	0	0	1	1	1	7	7	7	1	7	7	1	6	7	7	7	5
1	2	1960	ženatý/vdaná	0	základní	NA	NA	NA	NA	NA	Pobírám důchodový příspěvek	NA	NA	1	5	5	4	3	3	5	6	4	5	2	1	4	3	2	0	1	1	2	0	1	3	5	4	6	3	5	2	4	5	5	5	7	4	6	5
1	2	1952	ženatý/vdaná	0	výuční list	NA	NA	NA	NA	NA	Pobírám důchodový příspěvek	NA	NA	5	5	6	6	1	4	5	1	1	1	1	1	1	1	1	0	1	1	0	0	3	2	2	2	7	7	6	2	6	7	4	1	7	6	2	7
1	2	1959	ženatý/vdaná	0	středoškolské s maturitou	NA	NA	NA	NA	NA	Pobírám důchodový příspěvek	NA	NA	4	6	6	5	6	6	6	6	6	5	6	5	3	5	0	0	1	0	0	0	1	1	4	2	7	7	7	2	1	7	2	3	7	7	1	1
1	2	1960	rozvedený/á	0	středoškolské bez maturity	NA	NA	NA	NA	Jsem OSVČ	NA	NA	NA	1	5	5	6	5	6	6	4	6	3	1	1	1	1	1	1	1	1	0	0	1	2	2	2	7	7	1	2	1	2	2	3	4	7	4	2
1	1	1989	svobodný/á	2	středoškolské s maturitou	Pracuji na plný úvazek	NA	NA	NA	NA	NA	NA	NA	2	4	5	4	4	3	3	4	5	4	4	5	3	3	0	0	0	0	0	1	0	5	3	3	5	5	5	4	6	4	2	6	5	3	4	5
1	2	1948	rozvedený/á	0	výuční list	NA	NA	NA	NA	NA	Pobírám důchodový příspěvek	NA	NA	5	6	5	5	5	6	6	6	6	6	1	1	4	5	0	0	0	0	0	0	0	1	2	3	7	7	7	4	7	7	1	5	7	5	1	7
1	2	1956	rozvedený/á	0	středoškolské s maturitou	NA	NA	NA	NA	NA	Pobírám důchodový příspěvek	NA	NA	1	6	6	5	6	5	6	6	6	6	6	1	1	6	0	0	0	0	0	0	0	3	3	4	6	7	6	2	6	7	2	6	6	7	4	3
1	1	1978	svobodný/á	0	středoškolské s maturitou	Pracuji na plný úvazek	NA	NA	NA	NA	NA	NA	NA	1	5	6	4	6	6	5	5	6	5	3	6	1	1	1	1	1	1	1	1	0	2	1	3	5	7	2	3	4	3	5	4	5	4	2	6
1	2	1949	rozvedený/á	0	vysokoškolské magisterské	NA	NA	NA	NA	NA	Pobírám důchodový příspěvek	NA	NA	1	5	5	3	1	5	5	6	6	6	1	4	1	4	0	0	0	0	0	0	0	3	3	4	5	7	5	4	5	3	1	5	5	7	1	1
1	2	1959	ženatý/vdaná	0	základní	NA	NA	NA	NA	NA	Pobírám důchodový příspěvek	NA	NA	5	6	6	5	4	5	6	5	6	5	3	5	4	4	1	1	1	1	0	1	0	1	4	3	7	6	5	2	4	4	3	4	7	5	5	4
1	1	1991	svobodný/á	0	vysokoškolské bakalářské	Pracuji na plný úvazek	NA	Pracuji na dohodu (brigáda)	NA	NA	NA	NA	NA	2	3	6	6	4	5	5	2	6	5	4	3	1	3	2	1	2	2	1	3	0	4	5	5	4	5	4	3	2	2	5	5	3	3	1	2
1	1	1987	svobodný/á	0	středoškolské bez maturity	NA	NA	NA	NA	Jsem OSVČ	NA	NA	NA	1	4	6	4	3	3	5	3	5	2	4	3	1	4	1	1	1	2	0	2	2	7	5	6	3	7	6	4	1	2	4	3	5	3	3	7
1	1	1963	ženatý/vdaná	2	středoškolské s maturitou	Pracuji na plný úvazek	NA	NA	NA	Jsem OSVČ	NA	NA	NA	1	5	5	5	3	4	5	5	6	5	2	1	1	4	1	0	0	1	0	1	0	1	3	4	6	6	7	3	6	5	2	6	6	6	1	2
1	1	1987	svobodný/á	0	středoškolské s maturitou	Pracuji na plný úvazek	NA	NA	NA	NA	NA	NA	NA	2	3	4	3	4	4	5	4	4	3	5	5	2	3	0	0	1	0	0	1	0	2	3	3	3	5	6	3	6	3	4	4	5	5	2	1
1	1	1979	svobodný/á	0	středoškolské s maturitou	Pracuji na plný úvazek	NA	NA	NA	NA	NA	NA	NA	2	2	3	3	4	2	2	2	3	2	4	4	3	3	1	1	2	2	1	2	1	2	2	5	3	4	2	2	2	3	4	5	3	3	3	5
1	1	1991	svobodný/á	1	středoškolské s maturitou	Pracuji na plný úvazek	NA	NA	NA	NA	NA	NA	NA	2	3	4	2	2	2	3	3	2	3	1	1	2	3	1	1	1	1	0	0	0	6	4	4	4	4	6	4	4	5	2	5	5	4	3	2
1	1	1984	ženatý/vdaná	2	vysokoškolské bakalářské	Pracuji na plný úvazek	NA	NA	NA	NA	NA	NA	NA	2	2	5	6	2	5	3	3	1	4	2	6	2	3	3	1	1	2	1	3	2	5	5	5	3	3	2	6	3	5	3	5	2	5	2	3
1	1	1964	ženatý/vdaná	0	středoškolské s maturitou	Pracuji na plný úvazek	NA	NA	NA	NA	NA	NA	NA	1	4	4	4	4	5	3	2	4	1	5	3	1	1	3	1	3	3	2	1	3	2	7	5	4	1	6	5	2	4	4	6	3	6	3	7
1	2	2002	svobodný/á	0	středoškolské bez maturity	NA	NA	NA	NA	NA	NA	Jsem student/ka	NA	6	5	5	5	4	3	5	5	6	6	5	4	6	4	1	0	2	0	0	1	0	2	3	5	7	7	6	2	7	7	5	6	7	5	2	1
1	1	1998	svobodný/á	1	středoškolské s maturitou	NA	NA	Pracuji na dohodu (brigáda)	NA	NA	NA	Jsem student/ka	NA	3	3	1	4	4	2	2	1	3	1	2	4	2	2	3	3	3	3	2	3	3	2	5	6	6	2	2	6	1	1	4	2	2	1	4	5
1	1	1990	svobodný/á	0	středoškolské s maturitou	Pracuji na plný úvazek	NA	NA	NA	Jsem OSVČ	NA	NA	NA	2	4	4	3	5	6	2	3	5	3	3	2	1	4	0	0	1	0	1	1	1	3	5	5	3	2	3	4	2	2	6	6	4	3	2	4
1	1	1976	svobodný/á	0	výuční list	Pracuji na plný úvazek	NA	NA	NA	NA	NA	NA	NA	2	5	6	4	3	5	5	4	6	5	3	6	4	3	0	0	1	1	0	0	0	4	5	5	5	6	6	4	5	4	3	6	6	6	3	4
1	2	1976	ženatý/vdaná	0	středoškolské s maturitou	Pracuji na plný úvazek	NA	NA	NA	NA	NA	NA	NA	4	5	5	4	3	5	3	4	5	5	2	2	5	4	0	0	0	0	0	0	0	4	4	4	4	2	6	3	4	6	3	6	4	7	4	5
1	2	1981	svobodný/á	2	výuční list	NA	Pracuji na částečný úvazek	Pracuji na dohodu (brigáda)	NA	NA	Pobírám důchodový příspěvek	NA	NA	1	6	3	1	6	6	5	3	2	1	2	1	1	1	3	0	3	1	3	3	1	7	3	7	4	1	7	4	1	1	7	6	5	1	1	2
1	1	1980	ženatý/vdaná	2	středoškolské s maturitou	Pracuji na plný úvazek	NA	NA	NA	NA	NA	NA	NA	5	6	6	5	6	6	6	6	6	5	5	1	5	6	0	0	0	0	0	0	0	1	4	1	7	7	6	1	7	7	2	6	7	7	2	4
1	1	1980	ženatý/vdaná	2	středoškolské s maturitou	Pracuji na plný úvazek	NA	NA	NA	NA	NA	NA	NA	2	6	6	5	6	6	5	4	6	5	3	3	2	2	1	3	3	3	0	2	1	5	2	4	6	7	6	4	6	2	5	5	5	3	1	6
1	2	2003	svobodný/á	1	základní	NA	NA	NA	NA	NA	NA	Jsem student/ka	NA	3	3	5	4	1	3	3	4	4	3	1	1	2	3	1	2	2	1	1	3	1	6	5	3	6	5	2	3	4	4	4	4	5	4	3	4
1	1	1952	ženatý/vdaná	0	výuční list	NA	Pracuji na částečný úvazek	NA	NA	NA	Pobírám důchodový příspěvek	NA	NA	5	5	5	5	5	5	5	6	6	6	5	6	5	5	0	0	1	0	0	0	0	1	5	2	5	7	7	3	7	7	2	5	7	7	3	5
1	1	1982	ženatý/vdaná	2	středoškolské bez maturity	Pracuji na plný úvazek	NA	NA	NA	NA	NA	NA	NA	1	2	4	5	4	4	3	3	4	2	1	5	1	3	3	3	3	1	1	2	3	3	5	3	4	2	1	5	3	1	4	4	1	4	1	4
1	2	1994	svobodný/á	1	středoškolské s maturitou	Pracuji na plný úvazek	NA	NA	NA	NA	NA	NA	NA	2	3	2	2	3	2	3	5	3	4	3	2	2	2	1	1	1	0	0	0	1	4	3	6	5	4	5	2	4	4	4	4	3	5	5	3
1	2	1977	rozvedený/á	2	středoškolské s maturitou	NA	Pracuji na částečný úvazek	NA	NA	NA	NA	NA	NA	1	3	6	4	5	5	5	4	2	4	1	1	1	3	1	1	1	1	0	1	2	6	7	3	6	2	4	4	3	6	5	3	3	5	2	1
1	2	1953	ženatý/vdaná	0	středoškolské bez maturity	NA	NA	NA	NA	NA	Pobírám důchodový příspěvek	NA	NA	5	5	5	5	5	5	5	5	6	6	5	6	5	5	0	1	1	0	0	0	0	4	2	2	6	7	7	2	6	6	3	6	7	7	5	6
1	1	1988	ženatý/vdaná	5	středoškolské s maturitou	Pracuji na plný úvazek	NA	NA	NA	NA	NA	NA	NA	2	5	5	4	2	4	3	5	4	5	3	3	2	4	0	0	0	0	0	0	0	2	4	3	5	6	5	2	6	6	3	5	6	6	3	4
1	2	2002	svobodný/á	0	středoškolské s maturitou	NA	NA	NA	NA	NA	NA	Jsem student/ka	NA	3	3	6	6	4	6	6	6	4	5	6	5	2	2	3	2	3	3	0	1	3	1	4	4	7	4	5	4	4	4	4	4	6	5	4	4
1	2	1972	ženatý/vdaná	2	vysokoškolské magisterské	Pracuji na plný úvazek	NA	NA	NA	NA	NA	NA	NA	3	5	5	4	5	5	6	5	6	5	3	4	3	5	1	1	1	0	0	1	0	2	3	3	5	5	5	3	5	6	3	5	6	6	2	2
1	2	1965	ženatý/vdaná	0	vysokoškolské bakalářské	Pracuji na plný úvazek	NA	NA	NA	NA	NA	NA	NA	6	6	6	6	6	6	6	6	6	6	5	5	5	6	0	1	0	1	0	0	1	3	2	4	7	3	6	2	6	7	2	5	6	7	2	3
1	1	1984	svobodný/á	0	středoškolské bez maturity	Pracuji na plný úvazek	NA	NA	NA	NA	NA	NA	NA	4	6	6	6	5	6	6	6	6	5	5	4	4	4	0	0	0	1	1	1	0	5	4	5	7	3	6	2	6	6	1	6	6	4	6	3
1	1	2000	svobodný/á	0	středoškolské s maturitou	NA	NA	NA	NA	NA	NA	Jsem student/ka	NA	1	2	2	2	1	3	1	4	4	2	6	1	1	1	2	2	2	2	2	1	3	2	5	6	1	1	1	4	6	2	7	2	1	4	1	3
1	2	1997	svobodný/á	0	středoškolské s maturitou	Pracuji na plný úvazek	NA	NA	NA	NA	NA	NA	NA	3	5	6	5	2	5	5	4	6	5	4	3	3	4	1	1	1	1	1	1	1	4	7	5	6	3	6	2	5	1	5	6	5	4	5	4
1	1	1986	svobodný/á	1	středoškolské s maturitou	Pracuji na plný úvazek	NA	NA	NA	NA	NA	NA	NA	3	5	4	4	3	5	4	4	5	4	4	2	5	5	2	1	1	0	0	3	1	2	5	2	2	3	1	6	2	1	6	2	2	2	2	6
1	1	1990	svobodný/á	0	vysokoškolské magisterské	Pracuji na plný úvazek	NA	NA	NA	NA	NA	NA	NA	3	3	5	5	4	6	4	5	5	5	6	6	3	5	0	0	1	1	0	1	0	1	6	4	5	6	6	2	7	7	5	6	5	7	4	6
1	1	1983	ženatý/vdaná	2	výuční list	Pracuji na plný úvazek	NA	NA	NA	NA	NA	NA	NA	3	5	5	5	4	5	5	5	5	5	3	3	3	4	1	1	1	0	0	1	0	5	3	2	5	6	3	4	4	2	3	4	6	5	2	4
1	1	1981	svobodný/á	0	výuční list	Pracuji na plný úvazek	NA	NA	NA	NA	NA	NA	NA	3	6	5	6	4	5	5	6	6	6	4	5	3	4	0	1	1	0	0	1	2	3	2	3	5	4	3	1	5	5	5	4	2	3	5	7
1	2	1978	ženatý/vdaná	1	výuční list	Pracuji na plný úvazek	NA	NA	NA	NA	NA	NA	NA	3	5	5	5	2	5	5	5	4	5	2	3	2	3	1	0	1	1	0	0	0	4	5	6	6	5	3	3	3	3	4	6	6	5	3	3
1	2	1978	svobodný/á	1	středoškolské bez maturity	NA	NA	NA	NA	NA	Pobírám důchodový příspěvek	NA	NA	1	3	2	2	2	2	1	2	1	1	1	1	1	1	3	3	3	2	1	3	1	7	1	6	1	3	2	7	1	1	7	6	7	3	2	4
1	2	1978	ženatý/vdaná	2	středoškolské s maturitou	Pracuji na plný úvazek	NA	NA	NA	NA	NA	NA	NA	2	5	5	5	3	5	5	5	5	5	4	6	5	5	1	1	0	1	0	0	0	3	3	3	7	6	5	2	5	4	2	3	2	6	4	6
1	1	1946	ženatý/vdaná	0	středoškolské s maturitou	NA	NA	NA	NA	NA	Pobírám důchodový příspěvek	NA	NA	3	4	2	6	2	3	2	4	5	3	2	1	3	4	1	1	1	1	1	1	1	1	4	4	4	6	1	4	4	4	4	4	4	4	1	4
1	2	1966	ženatý/vdaná	0	středoškolské s maturitou	Pracuji na plný úvazek	NA	NA	NA	NA	NA	NA	NA	4	4	5	5	4	5	5	5	4	5	3	2	2	2	1	0	0	1	0	1	0	5	7	7	7	3	7	4	5	5	3	5	7	7	1	4
1	2	1979	rozvedený/á	0	výuční list	NA	NA	NA	Jsem nezaměstnaný/á	NA	NA	NA	NA	1	5	5	5	2	5	5	4	6	3	1	1	1	1	1	3	3	0	0	0	0	4	7	6	4	1	2	3	4	6	4	4	1	7	4	4
1	2	1985	ženatý/vdaná	2	středoškolské s maturitou	Pracuji na plný úvazek	NA	NA	NA	NA	NA	NA	NA	3	4	4	5	4	4	3	4	3	4	2	3	4	3	2	1	2	1	1	1	1	6	6	6	6	3	3	3	3	2	3	4	5	3	2	5
1	2	1964	ženatý/vdaná	0	středoškolské bez maturity	Pracuji na plný úvazek	NA	NA	NA	NA	NA	NA	NA	2	4	5	4	4	4	3	1	3	4	5	1	3	2	1	1	1	1	0	1	0	2	5	4	5	6	5	4	5	5	5	5	5	3	5	4
1	1	1952	ženatý/vdaná	0	středoškolské s maturitou	Pracuji na plný úvazek	NA	NA	NA	NA	Pobírám důchodový příspěvek	NA	NA	3	3	6	5	4	6	5	6	3	6	2	6	3	2	0	0	1	0	0	0	0	3	5	2	6	7	7	3	6	7	2	4	7	7	3	6
1	1	1949	ženatý/vdaná	0	výuční list	NA	NA	NA	NA	NA	Pobírám důchodový příspěvek	NA	NA	6	4	5	5	5	6	6	4	6	5	2	1	2	5	1	1	2	0	0	1	1	1	2	2	7	7	7	3	7	3	3	3	7	7	2	6
1	1	1993	svobodný/á	0	středoškolské bez maturity	Pracuji na plný úvazek	NA	NA	NA	NA	NA	NA	NA	1	3	5	3	2	5	4	4	5	5	2	4	2	3	0	0	1	1	0	0	0	2	1	1	5	5	7	3	7	7	2	6	6	7	3	6
1	2	1961	ženatý/vdaná	0	středoškolské bez maturity	Pracuji na plný úvazek	NA	NA	NA	NA	NA	NA	NA	1	2	5	2	3	3	5	4	3	3	2	2	1	2	1	0	1	1	0	1	0	3	3	4	5	5	6	3	5	5	2	6	5	6	3	4
1	1	1955	rozvedený/á	0	výuční list	NA	NA	NA	NA	NA	Pobírám důchodový příspěvek	NA	NA	3	5	6	5	1	5	6	6	6	5	1	1	1	5	0	0	1	0	0	0	0	1	2	2	5	7	7	2	7	7	2	6	7	7	1	7
1	1	1954	ženatý/vdaná	0	výuční list	NA	NA	NA	NA	NA	Pobírám důchodový příspěvek	NA	NA	5	5	5	5	5	5	4	4	5	5	5	4	5	4	0	1	0	1	0	1	1	3	3	2	3	3	3	4	3	3	3	4	3	4	3	4
1	2	1955	ženatý/vdaná	2	středoškolské s maturitou	NA	Pracuji na částečný úvazek	NA	NA	NA	Pobírám důchodový příspěvek	NA	NA	4	5	4	5	6	5	6	5	6	6	5	3	5	5	3	3	2	2	2	2	1	7	4	4	5	4	1	4	1	1	7	1	4	1	2	7
1	1	1947	svobodný/á	0	výuční list	NA	NA	NA	NA	NA	Pobírám důchodový příspěvek	NA	NA	3	4	4	4	4	4	4	4	5	4	1	1	1	5	1	1	2	1	1	1	1	4	1	5	3	5	5	4	4	5	5	3	4	6	3	5
1	1	1998	svobodný/á	0	středoškolské s maturitou	NA	NA	Pracuji na dohodu (brigáda)	NA	NA	NA	Jsem student/ka	NA	3	5	5	6	5	5	6	5	5	5	3	4	2	2	1	0	1	1	0	1	0	1	2	2	6	5	6	2	6	5	3	6	6	7	2	5
1	2	1951	ženatý/vdaná	0	základní	NA	NA	NA	NA	NA	Pobírám důchodový příspěvek	NA	NA	3	3	5	2	5	2	5	2	5	2	6	1	4	3	2	1	3	3	0	1	0	1	4	4	6	4	3	4	4	2	3	4	5	6	4	5
1	2	1964	ženatý/vdaná	0	výuční list	Pracuji na plný úvazek	NA	NA	NA	NA	NA	NA	NA	5	5	5	5	5	5	5	5	6	5	4	1	3	4	2	2	2	2	1	2	1	4	3	2	6	3	3	2	3	4	3	4	3	4	6	3
1	1	1954	ženatý/vdaná	0	výuční list	NA	NA	NA	NA	NA	Pobírám důchodový příspěvek	NA	NA	1	5	5	5	1	6	5	3	6	5	5	1	1	5	1	1	1	3	0	1	1	2	4	2	5	6	5	2	6	6	2	3	6	7	1	6
1	2	1957	rozvedený/á	0	středoškolské s maturitou	NA	NA	NA	NA	NA	Pobírám důchodový příspěvek	NA	NA	2	5	6	6	4	5	3	4	5	4	1	1	1	4	1	0	0	1	0	0	0	2	5	4	4	7	7	2	4	2	2	4	5	5	4	4
1	2	1950	vdovec/vdova	0	výuční list	NA	NA	NA	NA	NA	Pobírám důchodový příspěvek	NA	NA	2	3	3	4	3	3	2	2	3	2	1	1	1	3	1	1	1	1	1	1	1	4	3	5	4	2	4	4	3	2	3	4	3	3	2	3
1	2	1958	ženatý/vdaná	0	středoškolské s maturitou	Pracuji na plný úvazek	NA	NA	NA	NA	NA	NA	NA	1	6	6	6	6	6	6	5	6	6	2	5	5	6	0	1	1	0	0	0	1	2	6	5	7	7	6	3	7	5	2	4	6	6	5	5
1	2	1965	ženatý/vdaná	0	středoškolské bez maturity	NA	NA	NA	Jsem nezaměstnaný/á	NA	NA	NA	NA	2	4	4	3	2	4	4	3	5	3	3	1	3	3	1	1	1	0	1	2	1	2	5	2	5	6	4	2	4	4	4	6	5	5	2	6
1	2	1947	vdovec/vdova	0	středoškolské s maturitou	NA	NA	NA	NA	NA	Pobírám důchodový příspěvek	NA	NA	2	4	4	5	3	3	6	5	6	5	3	3	2	5	1	1	1	1	1	0	1	2	4	5	5	6	3	2	5	3	5	4	5	6	2	7
1	1	1963	ženatý/vdaná	1	výuční list	NA	NA	NA	NA	Jsem OSVČ	NA	NA	NA	3	5	6	5	2	5	6	4	5	5	3	1	5	5	1	0	1	0	0	1	1	2	5	4	6	6	7	2	7	6	2	6	7	7	3	5
1	1	1946	rozvedený/á	0	výuční list	NA	NA	NA	NA	NA	Pobírám důchodový příspěvek	NA	NA	3	4	5	4	5	4	5	5	5	4	3	2	5	2	2	1	1	2	1	1	2	3	6	5	4	5	4	3	3	4	4	5	4	3	3	4
1	1	1949	ženatý/vdaná	0	středoškolské s maturitou	NA	NA	NA	NA	NA	Pobírám důchodový příspěvek	NA	NA	2	5	5	5	5	5	4	6	6	6	3	4	2	2	0	0	0	0	0	0	0	2	5	5	7	6	5	2	6	5	2	5	6	6	2	3
1	2	1994	svobodný/á	0	vysokoškolské bakalářské	Pracuji na plný úvazek	NA	NA	NA	Jsem OSVČ	NA	NA	NA	1	4	4	4	3	5	4	5	5	5	4	5	2	2	1	1	1	0	1	1	1	3	6	5	5	5	4	3	3	5	6	5	3	4	3	3
1	1	1952	ženatý/vdaná	0	výuční list	NA	NA	Pracuji na dohodu (brigáda)	NA	NA	Pobírám důchodový příspěvek	NA	NA	5	5	6	5	5	5	4	6	6	6	3	6	5	5	0	0	0	0	0	0	0	4	3	4	5	7	7	3	4	7	3	5	7	4	4	3
1	2	1955	ženatý/vdaná	0	středoškolské s maturitou	Pracuji na plný úvazek	NA	NA	NA	NA	NA	NA	NA	2	4	3	3	5	6	5	2	6	3	4	2	3	4	3	1	1	3	3	1	2	7	5	5	6	3	5	6	6	1	7	6	7	3	2	3
1	1	1997	svobodný/á	0	výuční list	Pracuji na plný úvazek	NA	NA	NA	NA	NA	NA	NA	2	4	6	2	2	3	1	2	1	2	3	1	2	2	2	0	1	0	0	3	1	3	6	6	5	1	1	4	1	1	5	2	5	1	1	6
1	2	1966	rozvedený/á	0	výuční list	Pracuji na plný úvazek	NA	NA	NA	NA	NA	NA	NA	4	5	5	5	6	3	6	4	6	5	3	3	3	5	1	1	2	1	0	0	0	2	6	6	7	3	6	2	5	2	2	3	6	6	5	5
1	1	1950	ženatý/vdaná	0	výuční list	NA	NA	NA	NA	NA	Pobírám důchodový příspěvek	NA	NA	3	5	5	5	1	5	5	6	6	5	1	1	2	4	0	0	0	0	0	0	0	5	5	3	1	5	6	4	6	5	3	3	6	6	4	6
1	2	1960	ženatý/vdaná	0	středoškolské s maturitou	Pracuji na plný úvazek	NA	NA	NA	NA	NA	NA	NA	3	5	5	4	4	6	5	4	5	4	4	1	3	3	0	0	0	0	0	0	0	1	5	5	6	7	7	2	7	7	2	6	7	7	1	1
1	1	1956	ženatý/vdaná	0	výuční list	NA	NA	NA	NA	NA	Pobírám důchodový příspěvek	NA	NA	4	6	6	5	4	6	6	5	6	6	4	3	6	5	0	0	0	0	0	0	0	1	2	2	7	7	7	2	7	6	2	3	7	6	1	7
1	1	1993	svobodný/á	0	středoškolské bez maturity	NA	Pracuji na částečný úvazek	NA	NA	Jsem OSVČ	NA	NA	NA	1	6	6	6	4	6	3	3	3	2	3	1	1	1	0	1	1	1	0	1	0	6	3	3	4	2	7	6	6	6	2	6	3	7	3	2
1	1	1983	ženatý/vdaná	2	výuční list	Pracuji na plný úvazek	NA	NA	NA	NA	NA	NA	+ občasně si přivydělávám fuškama	1	6	5	5	5	6	5	2	6	2	2	1	2	3	3	1	2	2	2	2	1	1	4	2	7	2	7	4	4	5	4	5	5	7	1	4
1	2	1974	rozvedený/á	1	výuční list	Pracuji na plný úvazek	NA	NA	NA	NA	NA	NA	NA	2	6	6	5	2	5	6	5	6	5	6	1	2	4	1	0	0	1	0	1	0	5	4	4	6	6	4	3	3	4	4	4	5	5	3	4
1	2	1993	svobodný/á	0	vysokoškolské magisterské	NA	Pracuji na částečný úvazek	NA	NA	NA	NA	NA	NA	3	3	4	4	2	4	2	2	2	2	2	2	3	3	1	1	1	3	1	1	0	6	3	4	4	5	3	5	3	3	6	4	3	2	2	4
1	2	1980	svobodný/á	0	středoškolské s maturitou	NA	NA	NA	NA	NA	Pobírám důchodový příspěvek	NA	NA	4	2	3	2	2	2	2	1	2	2	1	2	3	4	3	2	2	2	1	1	1	6	5	5	1	5	3	5	2	2	6	4	1	3	5	4
1	2	1993	svobodný/á	2	středoškolské bez maturity	Pracuji na plný úvazek	NA	NA	NA	NA	NA	NA	NA	1	5	5	2	1	4	6	4	5	5	1	1	1	1	3	1	3	1	0	3	3	3	7	6	5	7	2	3	3	1	7	1	1	3	5	1
1	2	1983	ženatý/vdaná	3	základní	NA	NA	NA	Jsem nezaměstnaný/á	NA	NA	NA	NA	3	4	4	4	4	4	4	4	4	2	2	1	3	3	1	1	1	1	1	1	1	3	4	5	5	3	6	5	4	3	5	5	4	4	5	3
1	2	1954	rozvedený/á	0	vysokoškolské doktorské a vyšší	NA	Pracuji na částečný úvazek	NA	NA	NA	Pobírám důchodový příspěvek	NA	NA	5	6	6	6	6	6	6	6	6	6	6	5	4	6	0	0	0	0	0	0	0	1	3	2	7	7	7	2	7	5	4	6	7	7	2	1
1	1	1977	svobodný/á	0	středoškolské s maturitou	Pracuji na plný úvazek	NA	NA	NA	NA	NA	NA	NA	4	3	4	4	3	3	3	4	4	3	3	1	2	4	2	2	2	2	1	2	1	2	6	5	5	5	5	5	1	2	5	3	2	2	2	2
1	1	1994	svobodný/á	1	výuční list	NA	NA	NA	NA	Jsem OSVČ	NA	NA	NA	1	5	6	3	5	6	5	5	5	5	6	6	1	2	0	0	1	1	1	0	0	4	3	6	7	3	6	2	7	5	5	5	6	7	1	5
1	1	1966	svobodný/á	0	středoškolské bez maturity	Pracuji na plný úvazek	NA	NA	NA	NA	NA	NA	NA	2	2	2	1	1	2	3	1	2	1	1	1	1	1	1	1	0	0	0	0	0	3	7	6	3	2	4	5	2	3	6	4	3	1	7	2
1	2	1973	rozvedený/á	1	výuční list	NA	NA	NA	NA	Jsem OSVČ	NA	NA	NA	2	4	5	5	5	3	5	5	6	4	2	1	4	6	1	1	1	1	0	1	0	3	2	6	6	5	6	2	6	7	5	5	5	6	3	2
1	1	1979	ženatý/vdaná	5	středoškolské s maturitou	NA	NA	NA	NA	NA	Pobírám důchodový příspěvek	NA	NA	1	5	6	5	5	3	5	4	5	5	3	1	2	3	2	2	1	3	2	1	1	2	7	4	6	4	5	4	2	4	4	5	3	4	2	5
1	2	1992	svobodný/á	0	středoškolské bez maturity	NA	NA	NA	NA	Jsem OSVČ	NA	NA	NA	2	4	6	5	4	6	4	5	5	5	5	2	2	4	0	0	0	0	0	0	0	1	3	4	6	6	7	2	6	5	2	6	6	6	2	4
1	2	1995	svobodný/á	0	vysokoškolské bakalářské	NA	NA	Pracuji na dohodu (brigáda)	NA	NA	NA	Jsem student/ka	NA	4	3	5	4	4	5	6	5	5	5	5	4	4	5	1	1	1	1	1	1	0	2	6	6	5	3	4	2	3	3	5	3	3	3	5	6
1	1	1989	svobodný/á	1	výuční list	Pracuji na plný úvazek	NA	NA	NA	NA	NA	NA	NA	5	3	5	4	2	4	3	5	4	2	3	1	5	4	2	1	1	2	1	2	1	3	5	5	5	4	4	4	5	5	5	4	3	4	6	6
1	2	1959	ženatý/vdaná	0	středoškolské bez maturity	NA	NA	NA	NA	NA	Pobírám důchodový příspěvek	NA	NA	4	4	4	5	5	5	5	5	5	5	3	1	1	4	0	0	0	0	0	0	0	5	5	5	6	6	5	3	4	4	4	6	6	6	2	5
1	1	1992	svobodný/á	0	středoškolské s maturitou	NA	NA	NA	Jsem nezaměstnaný/á	NA	NA	NA	NA	4	3	3	3	3	3	4	4	3	5	2	3	1	1	1	1	0	0	0	0	1	4	5	4	4	3	4	4	4	5	3	4	5	4	4	3
1	1	1991	ženatý/vdaná	1	středoškolské s maturitou	Pracuji na plný úvazek	NA	NA	NA	NA	NA	NA	NA	3	4	6	5	5	5	5	6	5	6	5	2	5	3	1	0	1	0	0	0	1	4	4	2	6	6	6	2	6	4	2	6	7	7	3	5
1	1	1951	vdovec/vdova	0	středoškolské s maturitou	NA	NA	NA	NA	NA	Pobírám důchodový příspěvek	NA	NA	3	5	6	4	4	6	5	5	6	5	2	6	6	5	0	0	0	0	0	0	0	1	1	1	7	7	7	2	7	7	2	6	7	7	4	7
1	2	1980	svobodný/á	0	středoškolské s maturitou	NA	NA	NA	NA	NA	Pobírám důchodový příspěvek	NA	NA	2	2	4	3	3	1	2	2	2	2	2	1	3	4	2	1	2	2	1	1	1	4	5	5	1	5	2	4	3	2	6	5	2	3	4	5
1	2	1988	ženatý/vdaná	2	vysokoškolské bakalářské	NA	Pracuji na částečný úvazek	NA	NA	NA	NA	NA	NA	2	3	4	4	3	5	4	5	5	3	3	5	2	3	1	0	2	1	0	1	1	7	5	2	7	5	6	4	6	2	3	3	6	6	4	5
1	1	1993	ženatý/vdaná	2	výuční list	Pracuji na plný úvazek	NA	NA	NA	NA	NA	NA	NA	3	4	6	4	4	3	4	4	3	3	2	3	2	2	0	0	1	1	0	0	0	2	4	4	5	5	4	3	5	3	3	3	5	5	3	3
1	2	1985	jiné	2	výuční list	NA	NA	NA	Jsem nezaměstnaný/á	NA	NA	NA	Materska dovolena	2	3	5	2	3	5	2	2	5	2	1	6	2	5	2	1	2	2	1	2	1	1	4	2	1	7	6	4	3	1	7	4	1	2	5	1
1	1	1981	ženatý/vdaná	3	vysokoškolské magisterské	Pracuji na plný úvazek	NA	NA	NA	NA	NA	NA	NA	4	5	4	6	6	5	6	5	5	6	5	5	4	5	1	1	1	1	0	1	0	2	4	4	5	7	6	3	4	3	3	6	6	3	2	3
1	2	1994	svobodný/á	2	výuční list	NA	Pracuji na částečný úvazek	NA	NA	NA	NA	NA	NA	6	4	5	5	6	5	6	5	5	5	4	3	5	3	2	2	2	3	1	1	3	4	5	5	7	4	4	5	3	3	2	4	6	5	1	4
1	2	1986	svobodný/á	4	základní	Pracuji na plný úvazek	NA	NA	NA	NA	NA	NA	Rodičovská dovolená	1	4	6	4	3	2	4	5	2	4	1	1	4	2	1	1	3	1	3	1	1	3	3	3	5	7	5	4	3	1	6	4	3	3	2	4
1	2	1980	ženatý/vdaná	2	středoškolské s maturitou	Pracuji na plný úvazek	NA	NA	NA	NA	NA	NA	NA	3	2	2	4	1	2	2	2	2	1	5	1	2	2	3	3	3	3	3	3	3	4	6	6	3	4	1	6	1	1	2	3	1	2	4	3
1	2	1979	rozvedený/á	2	výuční list	Pracuji na plný úvazek	NA	NA	NA	NA	NA	NA	NA	1	5	5	5	1	5	2	6	4	5	5	1	4	3	1	0	0	0	0	1	0	4	6	6	7	4	6	2	5	5	4	4	5	2	2	6
1	1	1984	svobodný/á	2	středoškolské s maturitou	NA	NA	NA	Jsem nezaměstnaný/á	NA	NA	NA	NA	3	3	4	4	3	5	3	4	4	3	3	2	3	4	1	1	2	1	1	2	2	3	5	5	4	3	4	4	6	4	3	4	4	3	5	6
1	2	1996	svobodný/á	1	středoškolské s maturitou	NA	Pracuji na částečný úvazek	Pracuji na dohodu (brigáda)	NA	NA	NA	Jsem student/ka	NA	1	3	2	3	4	3	2	4	4	3	4	4	3	2	2	1	2	2	1	1	1	5	4	6	4	5	2	3	2	2	6	4	3	3	4	2
1	2	1960	ženatý/vdaná	2	výuční list	NA	NA	NA	Jsem nezaměstnaný/á	NA	NA	NA	NA	4	5	6	5	2	5	5	4	5	5	2	1	2	2	1	1	1	0	0	1	0	1	4	6	4	3	5	4	2	3	3	4	4	6	2	4
1	2	1968	ženatý/vdaná	0	vysokoškolské magisterské	Pracuji na plný úvazek	NA	NA	NA	NA	NA	NA	NA	2	3	5	4	3	4	4	4	3	4	2	4	2	3	1	0	1	0	0	0	1	1	2	2	6	7	6	2	7	5	2	5	7	7	3	7
1	1	1993	svobodný/á	0	vysokoškolské bakalářské	NA	NA	NA	NA	Jsem OSVČ	NA	NA	NA	2	4	5	5	6	6	6	4	4	3	3	1	2	2	1	0	1	2	0	1	0	2	2	3	4	4	6	4	6	5	3	5	5	6	3	2
1	2	1976	svobodný/á	1	středoškolské s maturitou	NA	NA	NA	NA	Jsem OSVČ	NA	NA	NA	2	5	5	5	5	5	4	4	4	4	5	1	1	5	1	1	1	1	0	1	1	5	2	2	3	3	4	4	3	3	5	4	4	6	3	1
1	1	1999	svobodný/á	0	středoškolské s maturitou	NA	NA	NA	NA	NA	NA	Jsem student/ka	NA	1	5	4	6	6	6	4	4	6	4	4	1	1	1	2	3	0	1	1	2	3	3	7	4	7	2	5	3	6	5	1	6	5	6	7	2
1	2	2001	svobodný/á	0	středoškolské s maturitou	NA	NA	NA	NA	NA	NA	Jsem student/ka	NA	4	4	4	5	3	5	3	4	3	4	2	4	4	4	3	2	3	2	2	1	1	2	3	5	2	4	3	5	2	3	4	3	2	4	3	5
1	1	1993	ženatý/vdaná	0	výuční list	Pracuji na plný úvazek	NA	NA	NA	NA	NA	NA	NA	1	3	5	3	1	4	6	6	6	6	4	1	2	3	0	0	0	0	0	0	1	3	5	5	7	6	6	2	6	5	4	3	6	6	3	4
1	1	1955	ženatý/vdaná	0	výuční list	NA	NA	NA	NA	NA	Pobírám důchodový příspěvek	NA	NA	2	5	6	5	3	5	5	5	6	5	2	2	3	5	1	1	1	1	2	1	1	5	5	4	6	6	6	3	5	5	3	6	7	4	4	5
1	2	1976	rozvedený/á	0	středoškolské s maturitou	Pracuji na plný úvazek	NA	NA	NA	NA	NA	NA	NA	2	5	5	4	5	5	5	6	6	5	4	4	3	3	1	1	1	1	0	1	1	5	5	3	7	5	5	3	4	5	4	4	5	5	3	4
1	2	1957	rozvedený/á	0	vysokoškolské magisterské	Pracuji na plný úvazek	NA	NA	NA	NA	NA	NA	NA	4	5	6	4	3	5	4	5	5	4	4	4	4	3	0	1	0	0	0	0	1	5	3	3	7	5	6	4	6	4	5	6	6	5	1	6
1	2	1950	vdovec/vdova	3	středoškolské s maturitou	NA	NA	NA	NA	NA	Pobírám důchodový příspěvek	NA	NA	1	3	5	5	2	3	2	5	5	5	2	1	1	2	1	1	1	1	1	1	0	4	6	6	6	4	4	3	5	3	5	4	4	4	3	6
1	1	1962	rozvedený/á	0	výuční list	Pracuji na plný úvazek	NA	NA	NA	NA	NA	NA	NA	1	3	5	3	2	3	2	2	3	3	3	1	1	1	1	1	1	1	0	1	1	2	6	6	4	5	5	3	5	4	5	4	5	4	3	4
1	2	1954	ženatý/vdaná	0	středoškolské bez maturity	NA	NA	NA	NA	NA	Pobírám důchodový příspěvek	NA	NA	3	3	5	5	2	2	5	5	5	5	3	4	5	4	1	0	0	1	0	1	1	3	3	3	6	6	5	3	6	6	3	5	6	6	4	6
1	2	1953	rozvedený/á	0	výuční list	NA	NA	NA	NA	NA	Pobírám důchodový příspěvek	NA	NA	1	4	6	6	6	6	6	6	6	6	5	1	4	2	0	0	0	0	0	0	0	7	1	1	7	7	7	1	7	7	1	6	7	7	3	5
1	2	1974	ženatý/vdaná	0	středoškolské s maturitou	NA	NA	NA	NA	NA	Pobírám důchodový příspěvek	NA	NA	1	4	5	4	4	3	3	5	6	4	2	4	1	5	1	0	1	1	0	1	1	2	5	3	5	5	5	3	4	6	3	4	5	6	2	4
1	1	1962	rozvedený/á	0	výuční list	NA	NA	NA	NA	NA	Pobírám důchodový příspěvek	NA	NA	4	4	4	4	4	4	4	5	4	4	4	4	4	4	1	1	0	1	0	0	0	4	5	4	5	6	5	4	5	5	4	4	5	4	4	4
1	2	1960	rozvedený/á	0	středoškolské s maturitou	Pracuji na plný úvazek	NA	NA	NA	NA	NA	NA	NA	3	5	6	4	5	6	6	6	6	6	3	4	4	5	0	0	1	0	0	0	0	2	5	4	7	6	6	2	6	3	3	5	5	7	4	5
1	2	1956	vdovec/vdova	0	výuční list	NA	NA	NA	NA	NA	Pobírám důchodový příspěvek	NA	NA	2	5	6	5	3	6	5	5	5	5	3	1	2	3	0	0	0	0	0	0	0	4	4	4	6	7	7	2	7	6	3	6	7	7	2	5
1	1	1971	svobodný/á	1	vysokoškolské magisterské	NA	Pracuji na částečný úvazek	Pracuji na dohodu (brigáda)	NA	NA	NA	NA	NA	2	5	5	4	4	5	5	4	4	4	2	3	3	3	1	1	1	1	1	1	0	4	4	5	5	2	5	3	4	4	3	5	4	5	2	4
1	2	1981	rozvedený/á	1	středoškolské s maturitou	Pracuji na plný úvazek	NA	Pracuji na dohodu (brigáda)	NA	NA	NA	NA	NA	2	5	6	6	6	4	5	5	6	5	6	6	5	4	1	1	0	1	0	1	1	1	4	4	7	7	7	2	6	3	1	6	7	7	4	1
1	1	1970	ženatý/vdaná	2	výuční list	Pracuji na plný úvazek	NA	NA	NA	NA	NA	NA	NA	3	3	4	3	3	4	3	4	4	4	1	3	3	3	0	0	1	1	0	1	1	2	4	3	6	4	6	4	5	6	2	5	6	4	2	7
1	2	1974	ženatý/vdaná	0	středoškolské bez maturity	Pracuji na plný úvazek	NA	NA	NA	NA	NA	NA	NA	4	5	5	6	5	6	6	6	6	6	5	6	4	6	0	1	1	0	0	0	1	2	3	5	6	5	7	3	5	7	3	5	7	5	4	4
1	1	1973	ženatý/vdaná	2	středoškolské s maturitou	Pracuji na plný úvazek	NA	NA	NA	NA	NA	NA	NA	2	1	2	1	1	3	1	3	1	3	1	5	1	4	1	0	1	1	0	1	0	2	1	1	4	7	7	3	7	2	3	6	6	7	4	1
1	1	1992	svobodný/á	0	středoškolské s maturitou	Pracuji na plný úvazek	NA	NA	NA	NA	NA	NA	NA	1	4	4	4	3	2	3	4	3	5	2	5	2	2	3	2	3	2	2	3	1	2	2	2	1	6	6	5	2	2	3	5	3	6	1	1
1	2	1972	ženatý/vdaná	0	výuční list	NA	Pracuji na částečný úvazek	NA	NA	NA	Pobírám důchodový příspěvek	NA	NA	2	4	4	4	3	3	4	5	5	5	4	1	1	3	1	1	1	1	0	1	0	2	4	4	5	5	5	4	4	5	4	3	5	5	3	5
1	2	1968	rozvedený/á	0	středoškolské bez maturity	Pracuji na plný úvazek	NA	NA	NA	NA	NA	NA	NA	2	4	6	6	4	4	6	6	5	5	3	4	2	3	0	1	0	0	0	0	0	2	4	2	6	7	7	3	6	7	2	6	7	6	4	6
1	2	1991	svobodný/á	0	vysokoškolské magisterské	Pracuji na plný úvazek	NA	NA	NA	NA	NA	NA	NA	1	2	5	5	2	4	2	3	4	4	1	5	2	2	1	1	1	1	0	1	0	4	3	3	6	6	3	4	2	2	5	4	5	4	2	3
1	2	2003	svobodný/á	3	základní	NA	NA	NA	NA	NA	NA	Jsem student/ka	NA	6	5	5	6	6	5	6	5	5	5	4	1	5	3	1	1	0	0	0	0	0	4	5	4	5	5	6	2	5	3	3	4	7	5	2	5
1	1	1952	svobodný/á	0	výuční list	NA	NA	NA	NA	NA	Pobírám důchodový příspěvek	NA	NA	3	3	3	2	3	4	3	4	5	5	2	4	4	2	0	0	1	1	0	1	0	3	6	6	4	4	4	4	4	2	4	4	5	3	4	6
1	2	1975	rozvedený/á	1	středoškolské s maturitou	NA	Pracuji na částečný úvazek	NA	NA	NA	NA	NA	NA	5	5	3	5	3	5	5	5	5	5	1	1	4	5	3	3	3	3	3	3	3	7	7	7	5	5	1	3	1	1	7	5	4	5	3	7
1	2	1985	ženatý/vdaná	2	vysokoškolské magisterské	NA	NA	NA	Jsem nezaměstnaný/á	NA	NA	NA	Rodičovská	1	1	3	2	3	3	2	5	3	3	2	1	1	3	1	0	1	0	0	1	0	3	5	5	4	4	6	4	4	1	6	3	3	3	1	4
1	1	1981	ženatý/vdaná	2	vysokoškolské bakalářské	Pracuji na plný úvazek	NA	NA	NA	NA	NA	NA	NA	3	5	5	4	5	5	5	5	5	5	4	3	3	5	1	0	0	1	0	1	0	3	4	5	5	4	4	3	5	5	3	5	4	4	2	3
1	1	1997	svobodný/á	0	vysokoškolské bakalářské	NA	NA	NA	NA	NA	NA	Jsem student/ka	NA	1	6	6	3	1	6	6	2	3	4	6	4	1	1	1	1	1	1	1	1	2	7	5	7	7	4	4	3	1	6	6	6	2	4	2	4
1	2	1957	vdovec/vdova	0	středoškolské bez maturity	NA	NA	NA	NA	NA	Pobírám důchodový příspěvek	NA	NA	2	5	4	4	1	5	5	5	6	6	5	3	1	3	1	1	1	0	0	0	0	2	4	5	7	6	6	2	5	6	4	4	5	4	3	5
1	1	1964	rozvedený/á	0	výuční list	Pracuji na plný úvazek	NA	NA	NA	NA	NA	NA	NA	5	6	6	5	5	5	5	5	5	5	6	5	5	5	0	0	0	0	0	0	0	6	4	5	6	5	5	2	5	6	3	5	4	7	3	4
1	2	1997	svobodný/á	0	vysokoškolské bakalářské	NA	NA	NA	NA	NA	NA	Jsem student/ka	NA	3	6	5	6	5	6	3	6	6	6	5	5	4	5	0	0	0	0	0	0	0	1	5	6	5	6	3	2	3	2	6	5	4	3	2	5
1	2	1998	svobodný/á	0	vysokoškolské bakalářské	NA	NA	NA	NA	NA	NA	Jsem student/ka	NA	2	2	4	4	2	1	1	3	3	3	1	2	1	2	2	2	2	1	0	0	1	2	2	4	3	5	3	3	2	2	6	2	3	3	2	1
1	1	1953	rozvedený/á	0	středoškolské s maturitou	NA	NA	NA	NA	NA	Pobírám důchodový příspěvek	NA	NA	5	5	5	2	5	5	5	5	5	5	2	3	4	3	1	1	1	1	0	1	1	1	3	2	6	4	6	2	5	6	3	5	5	6	3	6
1	2	1967	ženatý/vdaná	0	středoškolské bez maturity	NA	NA	NA	NA	Jsem OSVČ	NA	NA	NA	2	2	3	3	2	2	2	5	2	2	2	2	1	2	1	0	1	0	0	0	1	4	5	5	5	4	4	4	6	6	2	4	4	4	2	4
1	2	1995	ženatý/vdaná	0	vysokoškolské magisterské	Pracuji na plný úvazek	NA	NA	NA	NA	NA	NA	NA	3	5	6	5	5	3	5	5	6	6	6	6	6	5	0	0	0	0	0	0	0	4	4	5	6	7	4	2	3	6	2	6	7	3	4	3
1	2	1984	svobodný/á	5	středoškolské s maturitou	NA	NA	Pracuji na dohodu (brigáda)	NA	NA	NA	NA	NA	4	5	6	5	5	6	5	5	6	5	4	3	4	4	2	3	3	2	0	2	3	1	6	6	5	4	7	4	5	4	3	6	5	5	1	7
1	2	1961	rozvedený/á	0	základní	Pracuji na plný úvazek	NA	NA	NA	NA	NA	NA	NA	4	5	5	3	5	4	5	5	5	5	3	1	5	2	0	0	1	0	0	1	1	4	4	5	6	5	5	3	6	4	3	5	6	6	4	2
1	2	1995	ženatý/vdaná	0	vysokoškolské bakalářské	Pracuji na plný úvazek	NA	NA	NA	NA	NA	NA	NA	4	4	4	4	4	4	4	3	4	3	3	3	2	2	1	2	2	2	2	1	1	6	6	5	6	4	4	2	4	6	4	4	5	4	6	5
1	2	1975	svobodný/á	0	výuční list	NA	NA	NA	NA	Jsem OSVČ	NA	NA	NA	2	5	6	6	6	6	6	5	6	6	6	6	5	5	1	0	1	1	0	1	0	1	5	2	7	5	7	2	7	6	5	3	7	6	5	2
1	2	1996	svobodný/á	0	vysokoškolské magisterské	Pracuji na plný úvazek	NA	NA	NA	NA	NA	NA	NA	2	3	3	3	2	2	2	2	3	2	1	3	2	2	1	2	3	2	1	2	1	2	2	2	5	6	6	5	3	2	4	4	6	5	2	4
1	2	2000	svobodný/á	1	středoškolské s maturitou	NA	NA	Pracuji na dohodu (brigáda)	NA	NA	NA	Jsem student/ka	NA	2	5	5	5	3	4	2	5	4	5	3	5	2	4	2	1	2	1	0	2	0	3	3	2	3	6	4	4	2	4	5	3	4	3	3	4
1	2	1969	svobodný/á	0	výuční list	Pracuji na plný úvazek	NA	NA	NA	NA	NA	NA	NA	1	5	6	6	5	6	5	5	5	5	4	1	3	5	1	0	1	1	0	0	0	2	7	3	6	4	5	2	7	4	2	5	6	6	3	6
1	1	1955	rozvedený/á	0	výuční list	NA	NA	Pracuji na dohodu (brigáda)	NA	NA	NA	NA	NA	2	5	5	5	4	4	5	4	4	4	1	1	2	4	1	1	2	1	1	0	1	2	6	4	4	6	4	4	3	4	5	5	4	6	5	5
1	2	1967	ženatý/vdaná	0	výuční list	Pracuji na plný úvazek	NA	NA	NA	NA	NA	NA	NA	2	5	5	5	5	6	6	5	6	5	6	6	4	4	1	1	1	0	0	1	1	1	5	5	7	3	6	1	6	6	5	6	7	5	2	6
1	1	1952	rozvedený/á	0	středoškolské s maturitou	NA	NA	NA	NA	NA	Pobírám důchodový příspěvek	NA	NA	2	6	6	4	4	5	6	5	6	5	4	6	3	2	0	0	0	0	0	0	0	2	6	6	6	4	7	3	6	6	5	5	6	5	5	5
1	2	1998	jiné	1	středoškolské s maturitou	NA	Pracuji na částečný úvazek	NA	NA	NA	NA	NA	Pobírám mateřskou	5	5	5	6	6	5	6	6	6	5	1	1	1	5	1	1	1	3	1	1	1	4	4	4	7	5	4	1	6	5	4	4	6	6	2	3
1	1	1973	rozvedený/á	0	středoškolské s maturitou	Pracuji na plný úvazek	NA	NA	NA	NA	NA	NA	NA	3	5	6	4	2	6	6	5	6	5	6	5	2	4	0	0	0	0	0	0	0	2	4	5	6	6	7	4	7	6	2	6	7	7	2	4
1	1	1994	svobodný/á	0	vysokoškolské magisterské	NA	NA	NA	NA	Jsem OSVČ	NA	NA	NA	3	5	5	6	4	5	5	5	4	4	4	2	3	3	1	1	1	1	1	1	2	7	4	4	6	5	6	1	6	4	4	4	7	6	1	2
1	1	1955	rozvedený/á	0	vysokoškolské magisterské	NA	NA	NA	NA	NA	Pobírám důchodový příspěvek	NA	NA	2	2	3	3	3	3	3	1	2	3	1	1	2	2	1	1	0	1	0	1	0	5	3	4	4	5	6	3	4	3	4	4	3	3	4	4
1	2	1995	ženatý/vdaná	2	základní	NA	NA	Pracuji na dohodu (brigáda)	NA	NA	NA	NA	Jsem na rodičovské dovolené	3	5	6	6	6	6	6	6	5	6	3	1	3	5	0	0	1	1	0	0	0	2	4	3	7	5	5	1	6	5	3	6	6	6	3	4
1	1	1974	ženatý/vdaná	3	vysokoškolské magisterské	Pracuji na plný úvazek	NA	NA	NA	NA	NA	NA	NA	5	4	5	5	5	5	5	5	5	5	4	5	5	5	1	0	1	0	0	1	0	1	5	3	6	6	6	2	6	5	3	4	6	5	1	7
1	1	1949	vdovec/vdova	0	výuční list	NA	NA	NA	NA	NA	Pobírám důchodový příspěvek	NA	NA	6	5	6	5	5	6	6	5	6	5	4	2	3	3	0	0	1	0	2	0	0	1	6	3	7	7	7	1	6	6	2	6	7	6	6	7
1	2	1962	ženatý/vdaná	0	vysokoškolské magisterské	Pracuji na plný úvazek	NA	NA	NA	NA	NA	NA	NA	4	5	5	4	3	5	4	4	5	5	2	1	4	4	0	1	0	1	0	1	0	2	5	5	7	4	5	3	5	6	5	5	6	6	3	4
1	1	1970	ženatý/vdaná	0	výuční list	Pracuji na plný úvazek	NA	NA	NA	NA	NA	NA	NA	5	6	6	5	6	5	6	5	6	6	6	2	5	3	1	1	1	0	0	0	0	1	5	3	7	7	7	2	4	5	4	6	6	7	1	4
1	1	1996	svobodný/á	0	vysokoškolské bakalářské	Pracuji na plný úvazek	NA	NA	NA	NA	NA	NA	NA	2	5	5	5	5	5	6	5	5	5	4	3	3	5	1	0	1	0	0	0	0	1	4	2	6	6	6	2	7	7	2	6	7	7	4	3
1	1	1950	vdovec/vdova	0	středoškolské s maturitou	NA	NA	NA	NA	NA	Pobírám důchodový příspěvek	NA	NA	1	3	3	2	1	2	1	2	1	2	1	1	1	2	2	1	2	2	1	1	1	5	4	6	4	4	5	6	2	3	6	6	1	6	1	1
1	1	2002	svobodný/á	1	středoškolské bez maturity	NA	NA	Pracuji na dohodu (brigáda)	NA	NA	NA	NA	NA	5	4	6	6	3	6	2	5	6	5	3	2	2	1	2	1	1	3	1	1	2	2	7	7	1	4	1	3	1	1	4	5	3	1	1	1
1	2	1957	ženatý/vdaná	0	základní	NA	NA	NA	NA	NA	Pobírám důchodový příspěvek	NA	NA	6	5	1	6	1	6	6	5	6	2	1	1	4	4	0	0	0	1	0	1	0	3	7	4	7	1	1	7	1	1	7	5	7	1	1	7
1	2	1975	svobodný/á	0	vysokoškolské magisterské	Pracuji na plný úvazek	NA	NA	NA	Jsem OSVČ	NA	NA	NA	5	5	6	6	5	6	6	6	6	6	6	6	5	6	1	0	0	0	0	0	0	3	3	3	7	7	6	1	7	7	3	6	7	6	3	4
1	1	1949	ženatý/vdaná	0	vysokoškolské magisterské	Pracuji na plný úvazek	NA	NA	NA	NA	Pobírám důchodový příspěvek	NA	NA	1	2	2	2	2	2	2	2	2	3	3	2	1	1	0	0	0	0	0	0	0	4	6	4	5	5	7	4	6	4	2	4	7	6	1	3
1	1	1964	vdovec/vdova	0	vysokoškolské doktorské a vyšší	Pracuji na plný úvazek	NA	NA	NA	NA	NA	NA	NA	3	5	5	4	4	5	5	5	6	6	4	3	2	4	1	1	0	0	0	0	0	2	2	4	6	6	7	2	6	6	2	5	7	6	2	5
1	2	1971	rozvedený/á	0	středoškolské s maturitou	Pracuji na plný úvazek	NA	NA	NA	NA	NA	NA	NA	5	5	5	5	4	5	5	2	6	3	3	1	1	6	1	1	1	1	0	1	1	2	5	6	6	5	7	2	6	6	5	5	4	2	4	6
1	1	1982	svobodný/á	1	výuční list	Pracuji na plný úvazek	NA	NA	NA	NA	NA	NA	NA	1	5	5	3	4	5	2	3	6	1	2	1	1	1	1	1	0	1	0	2	1	2	5	6	5	2	6	4	3	2	4	6	3	3	3	4
1	1	2005	svobodný/á	2	základní	NA	NA	NA	NA	NA	NA	Jsem student/ka	NA	4	2	3	3	4	4	1	3	2	2	2	6	3	4	0	0	1	0	0	1	0	5	2	2	2	3	3	6	4	3	4	5	2	5	2	3
1	1	1974	ženatý/vdaná	1	výuční list	Pracuji na plný úvazek	NA	NA	NA	NA	NA	NA	NA	3	4	5	4	4	4	5	4	5	4	3	2	3	3	0	0	1	0	0	1	0	1	4	2	6	6	6	4	6	5	3	5	6	6	2	4
1	1	1971	ženatý/vdaná	0	vysokoškolské magisterské	Pracuji na plný úvazek	NA	NA	NA	NA	NA	NA	NA	4	6	4	6	5	4	5	4	4	4	5	1	5	5	2	3	3	3	1	2	0	2	4	3	6	5	2	3	3	5	4	4	4	4	3	4
1	1	1951	rozvedený/á	0	výuční list	NA	NA	NA	NA	NA	Pobírám důchodový příspěvek	NA	NA	2	4	2	3	2	3	4	2	2	2	1	1	2	2	2	1	1	1	1	1	1	2	5	3	4	5	3	5	5	4	4	3	6	4	2	4
1	1	1968	rozvedený/á	1	výuční list	Pracuji na plný úvazek	NA	NA	NA	NA	NA	NA	NA	2	3	6	3	2	4	4	4	5	3	2	1	3	2	1	1	1	1	0	1	1	2	5	4	6	4	4	4	3	5	3	3	3	6	2	6
1	2	1965	ženatý/vdaná	0	středoškolské s maturitou	Pracuji na plný úvazek	NA	NA	NA	NA	NA	NA	NA	1	4	5	4	4	5	4	1	4	1	1	1	1	4	1	0	0	0	0	0	0	2	4	4	5	5	5	4	5	4	3	6	4	5	2	2
1	1	1956	svobodný/á	0	středoškolské s maturitou	NA	NA	NA	NA	NA	Pobírám důchodový příspěvek	NA	NA	1	5	2	2	5	4	2	1	3	1	1	1	1	1	0	0	0	0	0	2	0	7	2	6	4	1	3	5	1	3	6	4	1	7	1	1
1	1	2002	svobodný/á	1	středoškolské s maturitou	NA	NA	NA	NA	NA	NA	Jsem student/ka	NA	5	6	5	4	5	5	5	6	6	6	3	4	5	4	0	0	0	0	0	0	0	3	3	3	6	7	7	2	7	7	1	6	7	7	3	5
1	2	1974	ženatý/vdaná	1	vysokoškolské bakalářské	NA	NA	NA	Jsem nezaměstnaný/á	NA	NA	NA	NA	2	4	3	2	3	4	3	1	4	3	2	2	2	2	3	3	3	2	2	2	2	6	5	5	5	1	3	5	5	2	6	4	4	3	3	5
1	2	1972	rozvedený/á	0	výuční list	NA	NA	NA	NA	NA	Pobírám důchodový příspěvek	NA	NA	3	4	3	2	3	3	3	2	3	5	3	3	3	1	0	0	0	0	0	0	0	6	6	6	6	6	5	6	5	6	6	6	5	6	4	4
1	2	1973	ženatý/vdaná	0	středoškolské s maturitou	NA	NA	NA	Jsem nezaměstnaný/á	NA	NA	NA	NA	1	3	5	5	5	5	4	1	2	3	2	4	1	1	3	2	3	2	2	2	2	1	7	6	7	3	3	4	3	1	7	6	3	3	1	7
1	2	1981	rozvedený/á	2	vysokoškolské magisterské	Pracuji na plný úvazek	NA	NA	NA	NA	NA	NA	NA	3	1	5	4	3	4	5	5	5	4	3	4	3	5	2	2	3	3	0	3	0	3	4	4	5	4	5	4	2	3	6	5	4	2	2	3
1	1	1953	ženatý/vdaná	0	vysokoškolské doktorské a vyšší	NA	NA	NA	NA	NA	Pobírám důchodový příspěvek	NA	NA	2	3	6	4	3	5	4	4	6	5	4	3	2	3	1	1	1	1	0	1	1	2	3	2	5	5	5	3	5	5	4	5	6	6	2	4
1	1	1983	ženatý/vdaná	2	středoškolské s maturitou	Pracuji na plný úvazek	NA	NA	NA	NA	NA	NA	NA	4	4	5	4	4	4	4	4	4	4	2	3	3	3	0	0	1	0	0	0	0	3	2	2	6	6	6	2	6	6	1	6	7	2	4	5
1	1	1977	svobodný/á	0	výuční list	NA	Pracuji na částečný úvazek	NA	NA	NA	NA	NA	NA	6	6	6	6	6	6	6	6	6	6	5	1	6	5	0	1	1	0	0	0	1	4	1	1	4	7	7	1	4	4	1	4	7	6	4	7
1	1	1985	svobodný/á	0	výuční list	Pracuji na plný úvazek	NA	NA	NA	NA	NA	NA	NA	1	4	5	5	2	5	2	3	5	2	2	3	3	1	0	0	0	0	0	0	0	4	7	3	5	4	6	4	6	5	2	4	7	7	2	3
1	2	1993	ženatý/vdaná	1	středoškolské s maturitou	Pracuji na plný úvazek	NA	NA	NA	NA	NA	NA	Rodičovská dovolená	3	3	3	3	2	4	4	3	3	3	3	1	2	1	1	0	1	1	0	0	0	3	5	5	4	5	7	3	4	4	3	4	5	6	5	6
1	1	1951	rozvedený/á	0	vysokoškolské magisterské	NA	NA	NA	NA	NA	Pobírám důchodový příspěvek	NA	NA	1	2	5	4	2	4	3	4	5	4	2	2	1	2	1	1	1	1	0	1	0	1	2	2	5	6	6	4	5	3	4	5	6	7	1	2
1	2	1981	ženatý/vdaná	3	základní	NA	NA	NA	Jsem nezaměstnaný/á	NA	NA	NA	Rodičovská dovolená	3	3	5	3	3	3	3	1	3	1	1	2	1	2	1	0	2	1	0	0	0	6	7	7	1	1	4	5	1	1	6	1	1	1	5	3
1	1	1948	ženatý/vdaná	0	výuční list	NA	NA	NA	NA	NA	Pobírám důchodový příspěvek	NA	NA	5	5	5	5	5	5	5	6	5	6	5	5	5	5	0	1	1	0	0	1	1	5	5	5	6	6	5	4	5	5	4	5	5	4	4	6
1	1	1979	jiné	2	vysokoškolské magisterské	Pracuji na plný úvazek	NA	NA	NA	NA	NA	Jsem student/ka	NA	3	5	6	5	3	6	5	3	6	3	3	3	2	2	1	1	2	3	0	0	0	1	1	3	5	6	7	5	7	7	3	4	7	7	1	1
1	2	1992	jiné	2	výuční list	NA	NA	Pracuji na dohodu (brigáda)	NA	NA	NA	NA	NA	1	4	3	3	3	3	3	5	4	4	2	1	1	3	1	0	1	1	0	0	0	6	2	4	5	6	5	4	6	6	3	4	6	5	4	4
1	2	1998	svobodný/á	0	středoškolské s maturitou	Pracuji na plný úvazek	NA	NA	NA	NA	NA	NA	NA	1	2	1	5	3	1	3	3	2	2	2	1	1	1	2	1	2	2	0	1	2	1	5	5	4	2	5	3	2	1	7	4	1	3	4	1
1	1	1956	ženatý/vdaná	0	středoškolské s maturitou	NA	NA	NA	NA	NA	Pobírám důchodový příspěvek	NA	NA	4	5	6	6	4	3	6	6	5	5	2	2	5	3	0	1	1	1	0	0	1	2	3	3	7	5	7	1	5	5	2	6	7	6	5	7
1	2	1966	rozvedený/á	0	vysokoškolské magisterské	NA	NA	NA	NA	Jsem OSVČ	NA	NA	NA	1	4	6	5	5	6	5	5	5	5	5	2	2	4	3	3	3	3	3	3	3	1	7	6	7	6	2	1	4	2	6	3	5	2	1	1
1	1	1971	rozvedený/á	0	středoškolské s maturitou	Pracuji na plný úvazek	NA	NA	NA	NA	NA	NA	NA	2	5	5	5	5	6	4	3	4	4	3	1	2	3	1	0	0	0	0	1	0	4	6	6	4	4	7	3	6	4	6	4	5	5	2	2
1	2	1997	svobodný/á	0	vysokoškolské bakalářské	NA	NA	NA	NA	NA	NA	Jsem student/ka	NA	4	4	4	4	4	4	4	6	6	6	4	1	4	3	2	1	1	2	2	1	1	4	4	6	6	6	5	4	4	4	4	4	4	4	4	4
1	1	1989	svobodný/á	2	středoškolské s maturitou	Pracuji na plný úvazek	NA	NA	NA	NA	NA	NA	NA	3	3	4	3	3	4	3	3	3	2	4	3	3	2	2	2	2	1	0	2	2	2	5	5	4	4	5	3	4	5	5	4	5	4	2	4
1	1	1955	ženatý/vdaná	0	středoškolské s maturitou	NA	NA	NA	NA	NA	Pobírám důchodový příspěvek	NA	NA	2	4	6	5	3	5	5	5	6	5	2	3	2	4	1	1	1	1	0	1	0	1	6	2	6	7	6	2	6	3	4	3	6	4	2	4
1	2	1996	ženatý/vdaná	1	výuční list	Pracuji na plný úvazek	NA	NA	NA	NA	NA	NA	Mateřská dovolená	4	4	5	6	5	3	4	5	3	4	1	2	3	4	2	1	2	2	0	2	1	1	3	4	5	5	5	4	3	3	3	4	1	5	2	3
1	1	1962	rozvedený/á	0	výuční list	NA	NA	NA	NA	NA	Pobírám důchodový příspěvek	NA	NA	6	6	6	6	5	6	6	6	6	6	2	1	5	4	0	0	0	0	0	0	0	4	4	6	7	7	7	5	7	7	5	6	4	7	5	6
1	2	1963	ženatý/vdaná	0	středoškolské s maturitou	NA	NA	NA	NA	NA	Pobírám důchodový příspěvek	NA	NA	2	2	1	3	3	4	4	2	2	2	3	1	3	2	3	2	3	1	2	1	1	2	3	4	6	4	4	4	4	2	3	4	5	3	4	3
1	1	1980	ženatý/vdaná	1	výuční list	NA	Pracuji na částečný úvazek	NA	NA	NA	Pobírám důchodový příspěvek	NA	NA	2	4	6	4	3	4	3	3	3	3	6	3	3	4	1	1	0	0	0	1	0	4	3	4	6	5	6	2	2	1	4	4	5	6	1	7
1	2	1954	ženatý/vdaná	0	středoškolské s maturitou	NA	NA	NA	NA	NA	Pobírám důchodový příspěvek	NA	NA	3	5	5	5	4	6	4	5	6	5	2	6	5	4	0	0	1	0	0	1	0	1	4	4	6	5	6	4	6	6	3	6	5	6	1	5
1	1	1972	rozvedený/á	1	vysokoškolské doktorské a vyšší	Pracuji na plný úvazek	NA	NA	NA	NA	NA	NA	NA	4	6	6	5	6	6	6	6	6	6	2	3	5	5	0	0	0	0	0	0	0	1	1	3	7	7	7	2	6	7	5	6	7	3	3	7
1	2	1979	svobodný/á	1	středoškolské s maturitou	Pracuji na plný úvazek	NA	NA	NA	NA	NA	NA	NA	2	3	2	6	5	4	4	2	5	2	3	6	1	5	2	2	2	2	2	2	2	2	5	4	4	2	3	4	5	6	2	4	4	4	1	4
1	2	1976	rozvedený/á	0	středoškolské s maturitou	Pracuji na plný úvazek	NA	NA	NA	NA	NA	NA	NA	2	4	5	2	6	5	5	6	6	6	3	2	2	2	1	1	1	1	0	1	0	3	6	6	6	5	4	3	4	6	4	3	4	5	2	5
1	1	1960	ženatý/vdaná	0	výuční list	NA	NA	NA	Jsem nezaměstnaný/á	NA	NA	NA	NA	3	5	6	6	3	5	6	5	6	5	3	1	4	4	1	1	2	0	0	1	1	2	3	2	6	6	5	2	5	5	3	5	6	6	2	7
1	2	1997	jiné	0	vysokoškolské bakalářské	NA	NA	Pracuji na dohodu (brigáda)	NA	NA	NA	NA	NA	1	2	3	6	6	2	6	2	2	2	1	6	1	2	3	2	2	3	2	3	2	7	5	4	7	6	2	4	1	1	7	1	1	2	3	5
1	1	1960	ženatý/vdaná	0	středoškolské s maturitou	Pracuji na plný úvazek	NA	NA	NA	Jsem OSVČ	NA	NA	NA	3	5	6	6	4	5	5	5	5	6	3	6	5	4	0	0	0	0	0	0	0	6	1	2	6	7	3	4	6	7	2	3	7	7	1	5
1	2	1974	ženatý/vdaná	1	základní	NA	Pracuji na částečný úvazek	NA	NA	NA	NA	NA	NA	1	2	6	6	1	2	2	2	6	2	1	1	1	2	1	2	1	0	0	0	0	2	7	2	5	1	3	3	6	2	5	2	3	2	2	1
1	2	1957	vdovec/vdova	0	výuční list	NA	NA	Pracuji na dohodu (brigáda)	NA	NA	NA	NA	NA	5	5	6	6	6	6	6	6	6	6	5	5	5	5	1	1	1	1	1	0	1	1	6	3	7	7	6	1	6	6	6	6	7	6	5	6
1	1	1993	jiné	0	středoškolské s maturitou	NA	NA	NA	NA	Jsem OSVČ	NA	NA	NA	1	3	3	4	2	3	3	2	1	3	2	1	1	1	0	1	1	0	0	0	0	5	2	3	5	6	7	2	6	7	2	5	7	7	2	3
1	1	1993	svobodný/á	0	středoškolské s maturitou	Pracuji na plný úvazek	NA	Pracuji na dohodu (brigáda)	NA	NA	NA	NA	NA	2	2	1	1	2	2	1	1	3	1	2	2	2	1	3	1	2	3	1	3	1	2	6	5	1	2	4	4	4	6	5	1	1	3	1	3
1	1	1982	ženatý/vdaná	2	vysokoškolské magisterské	Pracuji na plný úvazek	NA	NA	NA	NA	NA	NA	NA	1	4	4	3	2	5	2	4	1	4	2	6	1	1	1	0	1	0	0	1	1	7	3	4	5	3	5	4	6	6	2	3	4	6	1	1
1	2	1958	rozvedený/á	0	středoškolské s maturitou	NA	NA	NA	NA	Jsem OSVČ	Pobírám důchodový příspěvek	NA	NA	2	4	5	5	3	4	3	5	5	5	6	2	2	3	1	1	1	2	2	1	1	3	5	2	4	4	4	2	4	3	3	4	2	5	2	4
1	1	1948	ženatý/vdaná	0	středoškolské s maturitou	NA	NA	NA	NA	NA	Pobírám důchodový příspěvek	NA	NA	3	5	6	5	5	6	4	4	5	4	3	4	1	4	1	2	1	1	0	0	1	1	1	2	6	6	4	2	4	1	4	6	6	6	1	3
1	1	1982	ženatý/vdaná	2	středoškolské s maturitou	Pracuji na plný úvazek	NA	NA	NA	NA	NA	NA	NA	5	5	6	5	5	6	6	5	5	5	5	5	5	5	0	1	0	0	1	0	0	3	5	4	5	5	6	2	6	6	3	5	6	6	2	5
1	1	1960	ženatý/vdaná	0	vysokoškolské magisterské	Pracuji na plný úvazek	NA	NA	NA	NA	NA	NA	NA	3	5	4	5	3	5	3	4	5	5	4	5	4	4	0	0	1	0	0	1	0	2	2	2	6	6	6	5	5	5	2	3	5	7	1	5
1	2	1983	svobodný/á	1	výuční list	NA	NA	NA	Jsem nezaměstnaný/á	NA	NA	NA	Rodičovská dovolená	1	2	5	3	1	2	3	5	3	4	1	1	4	4	2	0	0	0	0	1	0	5	6	5	4	5	6	3	3	3	6	4	2	4	2	4
1	2	1955	rozvedený/á	0	vysokoškolské doktorské a vyšší	NA	NA	Pracuji na dohodu (brigáda)	NA	NA	Pobírám důchodový příspěvek	NA	NA	4	4	6	3	4	5	4	5	6	4	4	5	2	4	0	0	0	0	0	0	0	1	6	2	6	7	6	5	7	7	6	6	6	7	4	2
1	2	1996	svobodný/á	0	výuční list	NA	NA	NA	NA	NA	NA	Jsem student/ka	NA	1	5	5	5	6	5	5	5	5	3	2	5	1	2	0	1	0	1	0	1	1	1	6	6	6	4	6	2	7	2	6	6	5	7	2	1
1	1	1995	svobodný/á	0	vysokoškolské magisterské	NA	NA	NA	Jsem nezaměstnaný/á	NA	NA	NA	NA	3	3	3	4	3	3	3	4	5	4	1	1	3	2	0	1	1	0	0	0	1	2	5	4	4	5	4	4	4	4	3	4	4	4	2	1
1	2	1989	svobodný/á	0	vysokoškolské magisterské	Pracuji na plný úvazek	NA	NA	NA	NA	NA	NA	NA	1	5	1	4	1	5	3	2	4	3	1	5	1	4	2	1	1	2	0	1	1	7	5	5	6	7	7	4	7	2	4	4	5	4	1	2
1	2	1955	ženatý/vdaná	0	středoškolské s maturitou	NA	NA	NA	NA	NA	Pobírám důchodový příspěvek	NA	NA	3	3	5	4	3	4	3	4	5	5	2	2	2	2	1	1	1	1	0	1	0	2	5	3	4	6	5	3	5	6	4	6	5	5	2	4
1	2	1975	rozvedený/á	0	středoškolské bez maturity	Pracuji na plný úvazek	NA	NA	NA	NA	NA	NA	NA	3	5	6	5	2	6	5	6	4	6	3	1	2	5	2	2	2	1	2	1	1	3	7	7	7	7	4	4	6	6	3	3	6	5	1	1
1	1	1987	ženatý/vdaná	3	vysokoškolské bakalářské	Pracuji na plný úvazek	NA	NA	NA	Jsem OSVČ	NA	NA	NA	4	6	5	5	5	6	5	5	6	5	3	5	4	5	1	0	1	0	0	1	1	2	5	2	6	4	4	3	4	6	1	6	7	6	1	4
1	1	1972	ženatý/vdaná	0	středoškolské s maturitou	Pracuji na plný úvazek	NA	NA	NA	Jsem OSVČ	NA	NA	NA	4	4	4	5	5	5	5	5	6	5	6	4	4	5	3	2	2	1	0	1	1	2	2	2	5	4	4	2	6	1	4	3	6	3	1	5
1	2	1975	svobodný/á	1	vysokoškolské doktorské a vyšší	NA	Pracuji na částečný úvazek	NA	NA	NA	NA	NA	NA	1	5	5	4	5	6	5	5	5	5	5	3	1	3	0	1	1	0	0	0	1	1	6	7	4	4	6	3	7	4	2	6	4	7	7	7
1	1	2001	svobodný/á	0	výuční list	NA	NA	NA	NA	NA	NA	Jsem student/ka	NA	4	6	5	5	4	5	6	6	5	6	3	2	5	4	1	0	2	1	1	1	2	2	4	4	5	3	5	3	3	1	4	3	5	3	2	7
1	2	1940	vdovec/vdova	0	středoškolské s maturitou	NA	NA	NA	NA	NA	Pobírám důchodový příspěvek	NA	NA	4	6	6	2	3	6	5	5	5	5	4	2	5	3	0	0	0	0	0	0	0	1	4	3	7	7	7	2	7	7	4	6	7	7	4	7
1	1	1996	svobodný/á	0	vysokoškolské bakalářské	Pracuji na plný úvazek	NA	NA	NA	NA	NA	NA	NA	5	4	4	5	5	5	5	4	5	4	5	4	5	5	1	1	1	1	1	1	1	2	5	5	5	2	3	4	3	3	4	5	4	3	6	6
1	2	1976	rozvedený/á	2	středoškolské s maturitou	Pracuji na plný úvazek	NA	NA	NA	NA	NA	NA	NA	3	4	6	6	4	5	6	6	6	5	6	5	4	6	1	0	0	0	0	1	1	1	4	5	7	7	7	2	7	4	4	6	7	7	1	4
1	1	1955	ženatý/vdaná	0	středoškolské s maturitou	Pracuji na plný úvazek	NA	NA	NA	NA	NA	NA	NA	4	6	6	5	5	6	5	6	6	6	6	1	6	4	0	0	1	0	0	1	0	2	6	5	7	6	7	2	7	7	2	6	7	7	5	7
1	1	1977	ženatý/vdaná	2	vysokoškolské magisterské	NA	NA	Pracuji na dohodu (brigáda)	NA	NA	NA	NA	NA	2	4	5	5	5	6	4	5	5	5	5	4	4	3	1	0	0	1	0	1	0	2	2	3	6	7	3	2	6	6	2	5	7	7	2	2
1	2	1986	svobodný/á	1	výuční list	NA	Pracuji na částečný úvazek	NA	NA	NA	NA	NA	NA	1	2	6	6	3	5	6	6	5	5	1	1	4	4	2	1	3	3	1	1	0	7	2	2	7	7	7	1	3	3	3	3	7	7	1	7
1	1	1958	jiné	0	vysokoškolské doktorské a vyšší	Pracuji na plný úvazek	NA	NA	NA	NA	Pobírám důchodový příspěvek	NA	NA	1	4	6	5	5	6	6	5	1	5	5	1	4	5	0	0	1	0	0	0	0	7	2	3	1	7	7	2	7	7	3	5	7	6	3	7
1	2	1952	ženatý/vdaná	0	výuční list	NA	NA	NA	NA	NA	Pobírám důchodový příspěvek	NA	NA	3	3	4	3	3	3	3	3	3	2	1	1	1	1	1	2	2	0	2	2	1	2	4	4	5	4	4	2	3	4	4	4	6	2	2	4
1	2	2001	svobodný/á	1	středoškolské s maturitou	NA	NA	Pracuji na dohodu (brigáda)	NA	NA	NA	Jsem student/ka	NA	2	6	5	6	3	4	6	5	5	4	3	6	1	4	1	2	2	0	0	1	1	4	7	6	6	1	3	2	1	1	4	4	7	2	2	2
1	1	1973	rozvedený/á	1	středoškolské bez maturity	Pracuji na plný úvazek	NA	NA	NA	NA	NA	NA	NA	3	5	6	4	2	4	2	4	1	3	1	2	2	2	0	1	2	1	2	1	1	6	5	5	2	6	1	2	4	3	3	5	1	2	1	1
1	2	1995	svobodný/á	0	vysokoškolské bakalářské	Pracuji na plný úvazek	NA	NA	NA	NA	NA	NA	NA	2	5	5	5	5	5	5	5	6	5	4	2	2	2	1	1	1	0	0	1	1	4	5	6	6	2	5	2	4	5	4	6	5	6	2	6
1	2	1948	ženatý/vdaná	0	středoškolské s maturitou	NA	NA	NA	NA	NA	Pobírám důchodový příspěvek	NA	NA	1	4	4	6	4	4	5	3	4	3	3	1	3	5	2	3	2	3	2	1	2	4	6	5	4	3	4	1	3	3	4	3	3	3	2	3
1	1	1967	ženatý/vdaná	0	vysokoškolské magisterské	Pracuji na plný úvazek	NA	NA	NA	NA	NA	NA	NA	5	5	5	5	5	5	5	5	6	5	5	4	3	2	0	0	0	0	0	0	0	4	3	3	6	6	6	2	6	7	2	5	7	7	2	5
1	1	1964	ženatý/vdaná	1	středoškolské s maturitou	Pracuji na plný úvazek	NA	NA	NA	NA	NA	NA	NA	1	1	2	1	4	1	5	4	2	3	2	1	1	1	1	0	1	0	0	0	0	7	6	7	5	3	1	4	2	2	7	4	2	7	2	2
1	1	1977	svobodný/á	0	středoškolské s maturitou	Pracuji na plný úvazek	NA	NA	NA	NA	NA	NA	NA	2	3	5	5	2	3	3	2	2	2	1	1	2	2	0	0	1	0	0	2	0	5	3	6	3	4	6	5	6	6	6	4	3	5	1	1
1	1	1972	rozvedený/á	0	základní	Pracuji na plný úvazek	NA	NA	NA	NA	NA	NA	NA	5	6	6	5	5	5	3	6	5	6	4	1	5	4	0	0	0	0	2	0	1	1	7	1	7	7	7	1	7	7	4	6	7	7	3	7
1	1	1972	svobodný/á	0	středoškolské s maturitou	NA	NA	NA	NA	NA	Pobírám důchodový příspěvek	NA	NA	5	6	6	5	6	6	6	5	6	5	5	4	4	3	0	0	0	0	0	1	0	1	2	5	7	7	7	1	7	7	4	6	7	7	1	1
1	2	1958	ženatý/vdaná	0	výuční list	NA	NA	NA	NA	NA	Pobírám důchodový příspěvek	NA	NA	1	1	5	4	3	1	1	2	1	1	2	1	1	3	3	2	3	3	0	3	3	5	7	5	3	1	3	5	3	4	7	4	5	3	4	1
1	1	1973	ženatý/vdaná	0	středoškolské s maturitou	NA	Pracuji na částečný úvazek	NA	NA	NA	Pobírám důchodový příspěvek	NA	NA	1	5	6	6	4	6	4	4	5	4	2	5	1	2	3	3	3	3	0	0	1	2	1	2	6	3	6	2	5	2	5	6	6	7	2	6
1	1	1963	svobodný/á	0	vysokoškolské magisterské	NA	NA	NA	NA	Jsem OSVČ	NA	NA	NA	3	4	5	4	5	5	5	4	5	4	3	1	3	5	1	1	1	1	1	1	1	3	3	3	6	6	6	3	5	5	2	4	6	6	4	6
1	1	1964	ženatý/vdaná	0	středoškolské s maturitou	NA	NA	NA	NA	NA	Pobírám důchodový příspěvek	NA	NA	1	3	6	2	1	6	2	5	6	2	1	1	1	3	1	0	1	0	0	0	0	4	4	4	4	1	4	1	7	3	1	2	4	3	1	1
1	2	2001	jiné	1	středoškolské s maturitou	NA	NA	Pracuji na dohodu (brigáda)	NA	NA	NA	Jsem student/ka	NA	2	3	5	4	2	4	4	5	6	4	3	2	2	4	1	2	1	1	1	1	1	4	5	5	4	3	3	4	4	3	4	3	3	4	2	4
1	2	1963	rozvedený/á	0	středoškolské s maturitou	Pracuji na plný úvazek	NA	NA	NA	NA	NA	NA	NA	1	3	3	3	1	3	1	5	5	2	1	1	1	2	1	1	1	1	0	0	0	4	6	5	4	5	4	4	6	7	4	5	7	4	2	2
1	2	1968	ženatý/vdaná	0	výuční list	Pracuji na plný úvazek	NA	NA	NA	NA	NA	NA	NA	1	4	6	6	4	6	6	6	6	6	1	1	1	4	2	3	2	2	3	1	3	1	1	6	7	1	5	1	2	1	5	3	5	3	1	1
1	2	1950	ženatý/vdaná	0	středoškolské s maturitou	NA	NA	NA	NA	NA	Pobírám důchodový příspěvek	NA	NA	1	1	6	4	1	2	1	4	1	3	1	1	1	2	2	1	1	1	0	1	2	2	7	6	7	6	6	2	6	6	2	4	6	5	2	6
1	2	1959	ženatý/vdaná	0	středoškolské s maturitou	Pracuji na plný úvazek	NA	NA	NA	NA	NA	NA	NA	4	5	6	5	5	5	6	5	6	5	5	6	5	4	0	0	0	0	0	0	0	1	2	2	7	5	7	2	7	7	2	6	6	6	3	5
1	2	1987	ženatý/vdaná	2	výuční list	Pracuji na plný úvazek	NA	NA	NA	NA	NA	NA	NA	3	5	6	5	5	4	5	4	5	4	4	5	3	4	1	2	2	1	0	1	2	4	5	4	4	6	5	5	3	1	6	4	3	5	6	4
1	2	1948	ženatý/vdaná	0	výuční list	NA	NA	NA	NA	NA	Pobírám důchodový příspěvek	NA	NA	5	5	5	5	5	5	5	6	6	6	5	4	5	6	1	1	1	1	1	1	1	6	6	5	6	6	6	6	6	6	6	4	6	6	3	5
1	2	2003	svobodný/á	1	základní	NA	NA	Pracuji na dohodu (brigáda)	NA	NA	NA	Jsem student/ka	NA	2	4	5	6	4	6	5	4	5	2	2	6	3	4	3	3	1	2	2	2	1	1	2	3	4	4	3	2	1	1	5	3	3	2	3	4
1	2	1965	ženatý/vdaná	0	výuční list	NA	NA	NA	Jsem nezaměstnaný/á	NA	NA	NA	NA	1	6	6	5	2	4	5	4	2	4	2	2	1	4	1	1	1	0	1	1	0	1	1	4	4	7	4	4	1	4	4	4	1	4	4	7
1	1	1978	ženatý/vdaná	2	vysokoškolské magisterské	Pracuji na plný úvazek	NA	NA	NA	NA	NA	NA	NA	4	5	5	5	3	5	5	5	5	5	3	4	4	4	0	0	0	0	0	0	0	3	3	3	4	5	6	3	6	5	3	3	5	5	2	4
1	1	1962	ženatý/vdaná	0	výuční list	Pracuji na plný úvazek	NA	NA	NA	NA	Pobírám důchodový příspěvek	NA	NA	3	4	5	5	5	6	5	3	6	3	3	1	1	5	1	1	0	2	1	1	0	2	5	4	6	4	6	4	6	4	3	5	6	6	4	2
1	2	1972	ženatý/vdaná	1	středoškolské s maturitou	Pracuji na plný úvazek	NA	NA	NA	NA	NA	NA	NA	5	5	6	5	6	5	6	5	6	5	6	6	5	5	1	0	1	0	0	1	0	1	4	3	6	7	6	3	6	7	3	6	7	7	4	2
1	1	2001	svobodný/á	0	středoškolské s maturitou	NA	NA	NA	NA	NA	NA	Jsem student/ka	NA	2	4	4	4	3	3	5	5	5	5	4	4	3	2	2	1	1	1	1	1	1	4	6	5	4	4	5	3	4	2	5	3	5	4	2	4
1	1	1988	jiné	2	středoškolské bez maturity	Pracuji na plný úvazek	NA	NA	NA	NA	NA	NA	NA	5	6	6	6	5	6	6	3	5	3	3	2	3	3	0	0	0	0	0	1	1	5	6	5	3	4	7	3	4	4	3	4	6	6	5	2
1	2	1963	ženatý/vdaná	0	výuční list	Pracuji na plný úvazek	NA	NA	NA	NA	NA	NA	NA	2	2	2	2	3	3	2	2	4	2	2	1	1	2	3	3	3	3	2	2	2	4	5	5	5	4	4	4	4	3	4	5	2	4	4	4
1	1	1963	ženatý/vdaná	2	výuční list	NA	Pracuji na částečný úvazek	NA	NA	NA	NA	NA	NA	1	6	6	5	5	6	6	5	6	5	5	6	1	5	0	0	0	0	0	1	0	1	2	2	7	7	7	2	7	7	3	5	7	7	2	4
1	2	1975	ženatý/vdaná	3	vysokoškolské bakalářské	Pracuji na plný úvazek	NA	NA	NA	NA	NA	NA	NA	4	5	5	4	5	5	5	5	5	5	5	4	5	5	0	0	0	0	0	1	0	1	3	3	6	7	6	3	6	5	3	5	7	6	3	1
1	2	1977	ženatý/vdaná	2	základní	Pracuji na plný úvazek	NA	NA	NA	NA	NA	NA	NA	1	3	5	1	1	2	1	4	1	4	1	1	1	5	0	0	0	0	0	1	0	7	7	5	4	6	4	4	4	4	4	4	4	4	4	4
1	2	1962	ženatý/vdaná	1	středoškolské s maturitou	Pracuji na plný úvazek	NA	NA	NA	NA	NA	NA	NA	1	4	2	4	5	2	4	2	5	3	1	1	1	4	1	1	1	1	0	0	1	1	1	2	6	6	7	3	7	7	3	6	7	6	1	6
1	2	1956	vdovec/vdova	0	výuční list	NA	NA	NA	NA	NA	Pobírám důchodový příspěvek	NA	NA	5	3	5	5	3	5	5	5	5	3	3	1	2	2	1	1	1	1	1	1	1	3	6	2	6	6	3	4	4	4	4	3	6	4	3	5
1	2	1973	ženatý/vdaná	2	vysokoškolské magisterské	Pracuji na plný úvazek	NA	Pracuji na dohodu (brigáda)	NA	NA	NA	NA	NA	2	2	6	5	2	2	2	2	3	2	4	2	2	2	0	0	0	0	0	1	0	3	2	5	5	2	6	3	7	6	1	6	3	6	3	6
1	1	1958	ženatý/vdaná	0	středoškolské s maturitou	NA	NA	NA	NA	NA	Pobírám důchodový příspěvek	NA	NA	2	4	4	3	4	4	4	4	4	4	1	1	2	2	0	1	1	1	0	1	0	4	3	5	4	4	3	4	4	4	4	4	4	5	4	4
1	2	1958	ženatý/vdaná	0	výuční list	NA	NA	NA	NA	NA	Pobírám důchodový příspěvek	NA	NA	5	6	5	6	1	5	6	6	6	6	1	6	2	6	0	1	1	3	1	1	1	2	4	4	7	5	3	1	5	3	3	3	3	2	5	6
1	2	1950	ženatý/vdaná	0	středoškolské s maturitou	NA	NA	NA	NA	NA	Pobírám důchodový příspěvek	NA	NA	1	5	5	5	2	2	6	4	3	5	2	3	2	3	0	0	0	0	0	0	0	2	3	2	6	6	4	3	6	7	2	4	7	6	2	6
1	1	1963	rozvedený/á	0	středoškolské s maturitou	Pracuji na plný úvazek	NA	NA	NA	NA	NA	NA	NA	4	4	6	4	5	6	6	5	6	4	4	6	2	4	1	1	2	0	0	2	0	2	5	5	6	6	6	3	5	3	4	5	7	4	2	7
1	2	1949	ženatý/vdaná	0	středoškolské bez maturity	NA	NA	NA	NA	NA	Pobírám důchodový příspěvek	NA	NA	6	6	6	6	1	6	6	6	6	6	5	1	5	5	0	0	0	0	0	0	0	6	7	5	7	7	7	1	7	7	2	6	7	7	2	6
1	1	1987	ženatý/vdaná	3	středoškolské s maturitou	Pracuji na plný úvazek	NA	NA	NA	NA	NA	NA	NA	3	4	5	5	3	5	4	5	5	4	4	5	2	4	0	1	1	1	0	1	0	4	1	4	4	4	5	2	4	6	4	4	6	7	1	4
1	2	1976	svobodný/á	1	výuční list	NA	NA	NA	Jsem nezaměstnaný/á	NA	NA	NA	NA	1	2	6	5	2	4	3	6	6	6	6	4	4	6	3	2	0	1	2	1	1	7	5	4	5	4	5	1	4	6	4	4	4	5	4	5
1	1	1976	ženatý/vdaná	3	středoškolské s maturitou	Pracuji na plný úvazek	NA	NA	NA	NA	NA	NA	NA	2	4	4	4	3	2	5	6	6	6	3	1	5	5	0	0	1	1	0	1	1	2	4	2	4	7	4	4	4	7	4	4	4	4	1	2
1	2	1972	ženatý/vdaná	0	středoškolské bez maturity	NA	NA	NA	NA	NA	Pobírám důchodový příspěvek	NA	Péče na dite	4	6	6	6	6	6	5	5	6	5	1	5	5	4	1	1	0	2	0	1	1	4	6	7	7	7	7	1	4	1	4	5	7	6	7	6
1	2	1985	svobodný/á	2	středoškolské s maturitou	Pracuji na plný úvazek	NA	NA	NA	NA	NA	NA	NA	2	3	2	2	3	3	2	2	2	2	2	2	2	2	2	2	3	2	2	2	2	4	5	5	2	1	4	5	4	2	5	3	3	2	3	4
1	1	1971	vdovec/vdova	0	výuční list	NA	NA	NA	NA	NA	Pobírám důchodový příspěvek	NA	NA	1	6	6	6	6	6	3	6	6	6	6	6	6	6	0	0	0	0	0	0	0	4	5	5	5	5	5	1	5	5	5	5	5	5	5	5
1	2	1948	rozvedený/á	0	vysokoškolské magisterské	NA	NA	NA	NA	NA	Pobírám důchodový příspěvek	NA	NA	6	6	6	6	6	6	6	6	6	5	5	6	6	3	0	0	0	0	0	0	0	2	3	4	5	4	5	4	5	5	3	5	6	6	4	4
1	1	1966	vdovec/vdova	0	středoškolské s maturitou	Pracuji na plný úvazek	NA	NA	NA	Jsem OSVČ	NA	NA	NA	2	6	6	2	5	5	6	6	6	6	3	1	3	3	0	0	0	0	0	0	0	1	2	1	7	7	7	1	7	7	1	6	7	7	2	3
1	1	1975	svobodný/á	1	středoškolské bez maturity	Pracuji na plný úvazek	NA	NA	NA	NA	NA	NA	NA	6	5	5	4	4	5	5	5	5	5	3	3	5	3	0	0	0	0	0	0	1	3	3	3	4	4	5	3	4	4	4	4	4	4	3	3
1	1	1983	ženatý/vdaná	2	středoškolské s maturitou	Pracuji na plný úvazek	NA	NA	NA	NA	NA	NA	NA	5	5	5	6	5	6	6	5	6	5	5	6	6	5	0	0	0	0	0	0	0	1	1	2	7	7	7	1	7	7	4	6	7	7	4	5
1	2	1950	svobodný/á	0	středoškolské s maturitou	NA	NA	NA	NA	NA	Pobírám důchodový příspěvek	NA	NA	2	2	6	1	1	4	3	2	5	2	2	1	2	3	2	1	2	1	0	1	1	1	4	5	2	5	4	4	4	3	4	4	2	2	2	5
1	2	1981	ženatý/vdaná	3	výuční list	Pracuji na plný úvazek	NA	NA	NA	NA	NA	NA	na mateřské	2	4	6	3	2	6	5	5	3	5	2	2	1	2	1	0	0	0	0	0	0	5	4	5	6	4	6	2	7	6	3	3	5	7	1	5
1	2	1960	vdovec/vdova	0	středoškolské s maturitou	Pracuji na plný úvazek	NA	NA	NA	NA	NA	NA	NA	1	5	6	5	2	5	5	4	5	4	5	1	2	2	0	0	0	0	0	0	0	1	4	4	6	7	7	1	7	7	2	6	6	7	2	7
1	1	1990	svobodný/á	0	středoškolské s maturitou	Pracuji na plný úvazek	NA	NA	NA	NA	NA	NA	NA	2	5	5	5	5	5	6	5	6	5	5	4	3	3	2	1	3	1	1	1	2	1	7	5	5	6	7	3	4	3	2	3	6	6	2	6
1	1	1953	ženatý/vdaná	0	středoškolské s maturitou	NA	NA	NA	NA	NA	Pobírám důchodový příspěvek	NA	NA	4	6	6	6	3	5	5	5	6	6	3	4	3	5	0	1	0	0	0	1	0	2	5	2	7	6	6	2	6	6	2	6	7	7	5	6
1	2	1994	ženatý/vdaná	0	středoškolské s maturitou	Pracuji na plný úvazek	NA	NA	NA	NA	NA	NA	NA	4	4	3	4	3	3	2	5	4	5	3	3	2	3	0	0	1	1	0	0	0	5	2	1	3	6	4	2	6	6	2	5	6	7	5	5
1	1	1954	ženatý/vdaná	0	středoškolské bez maturity	NA	NA	NA	NA	NA	Pobírám důchodový příspěvek	NA	NA	5	5	6	5	3	4	5	5	6	5	3	2	3	5	1	1	1	1	1	1	1	1	6	3	6	4	3	3	3	3	5	4	5	4	3	6
1	1	1950	ženatý/vdaná	0	výuční list	NA	NA	NA	NA	NA	Pobírám důchodový příspěvek	NA	NA	4	5	6	5	1	6	5	5	5	6	4	2	5	6	0	0	0	0	0	0	0	3	1	3	6	6	5	2	6	6	3	6	6	7	5	7
1	2	1949	ženatý/vdaná	0	středoškolské s maturitou	NA	NA	NA	NA	NA	Pobírám důchodový příspěvek	NA	NA	2	2	5	5	1	4	6	2	5	3	1	1	2	4	3	2	2	3	3	2	2	1	5	6	5	1	2	4	2	2	7	4	2	3	4	6
1	1	1969	ženatý/vdaná	2	středoškolské s maturitou	Pracuji na plný úvazek	NA	NA	NA	NA	NA	NA	NA	3	4	6	4	4	5	6	5	5	6	4	4	2	4	0	0	0	0	0	0	0	4	3	2	7	7	7	2	6	7	2	6	7	7	2	4
1	2	1971	rozvedený/á	0	výuční list	Pracuji na plný úvazek	NA	NA	NA	NA	NA	NA	NA	3	6	4	4	3	4	3	2	4	3	4	1	1	3	3	3	2	2	2	3	1	5	7	5	5	1	4	4	1	1	7	6	5	4	1	1
1	2	2001	svobodný/á	0	výuční list	NA	NA	NA	Jsem nezaměstnaný/á	NA	NA	NA	NA	1	1	1	1	2	3	2	4	3	1	1	1	1	1	3	3	3	2	1	3	2	7	6	7	1	1	1	5	2	1	7	1	1	4	3	1
1	1	1993	svobodný/á	0	vysokoškolské magisterské	Pracuji na plný úvazek	NA	NA	NA	NA	NA	NA	NA	4	5	5	5	5	4	5	5	5	5	5	2	3	5	1	1	1	1	1	0	0	4	2	3	6	6	4	3	6	6	2	5	6	6	1	3
1	2	1969	rozvedený/á	0	vysokoškolské bakalářské	Pracuji na plný úvazek	NA	NA	NA	NA	NA	NA	NA	2	5	5	5	3	5	5	5	5	5	4	5	2	3	0	0	0	0	0	0	0	3	2	3	4	6	4	2	4	7	2	4	5	7	2	4
1	2	1970	ženatý/vdaná	0	vysokoškolské magisterské	NA	NA	NA	NA	Jsem OSVČ	NA	NA	NA	1	5	5	5	5	5	5	5	5	5	3	5	1	3	0	2	2	0	0	0	0	1	4	3	7	7	7	1	7	7	6	6	7	7	3	4
1	1	1999	svobodný/á	0	středoškolské s maturitou	NA	NA	Pracuji na dohodu (brigáda)	NA	NA	NA	Jsem student/ka	NA	3	5	6	5	5	5	4	6	5	6	4	6	6	5	0	0	1	0	0	0	2	1	4	5	5	1	7	3	5	3	1	4	6	4	1	1
1	1	1951	ženatý/vdaná	0	středoškolské s maturitou	NA	NA	NA	NA	NA	Pobírám důchodový příspěvek	NA	NA	4	6	5	6	4	5	6	5	6	6	5	1	5	4	1	1	1	0	0	1	1	1	3	5	6	5	6	1	7	6	3	5	6	7	3	7
1	2	1982	ženatý/vdaná	1	vysokoškolské magisterské	Pracuji na plný úvazek	NA	Pracuji na dohodu (brigáda)	NA	NA	NA	NA	NA	2	4	5	5	4	5	3	4	5	5	2	5	2	3	1	0	1	1	1	1	1	3	6	3	5	4	6	3	6	5	4	5	5	6	2	4
1	1	1939	ženatý/vdaná	0	vysokoškolské magisterské	NA	NA	NA	NA	NA	Pobírám důchodový příspěvek	NA	NA	2	4	6	5	6	5	4	6	6	6	2	3	2	4	1	1	2	1	0	1	1	1	5	4	6	7	6	3	5	5	2	3	4	6	1	3
1	1	1980	svobodný/á	0	výuční list	Pracuji na plný úvazek	NA	NA	NA	NA	NA	NA	NA	4	4	5	5	2	3	5	4	3	4	2	3	3	4	1	1	0	1	1	1	0	3	2	2	5	3	1	3	5	3	4	4	5	6	2	5
1	2	1975	rozvedený/á	0	vysokoškolské bakalářské	Pracuji na plný úvazek	NA	NA	NA	NA	NA	NA	NA	2	4	5	5	3	5	5	4	4	3	1	1	2	3	1	2	1	1	0	1	1	4	2	3	5	6	6	4	6	4	3	6	5	6	2	1
1	2	2000	svobodný/á	0	středoškolské s maturitou	NA	Pracuji na částečný úvazek	NA	NA	NA	NA	Jsem student/ka	NA	1	4	3	4	5	4	5	4	5	4	4	4	2	3	2	3	3	3	3	2	2	3	5	4	3	4	2	4	5	3	6	2	6	5	3	1
1	1	1998	svobodný/á	2	výuční list	Pracuji na plný úvazek	NA	NA	NA	NA	NA	NA	NA	4	4	5	4	2	4	3	3	4	5	3	2	4	4	0	0	1	0	0	0	1	5	2	3	3	4	5	4	5	5	4	4	5	5	2	5
1	1	1962	ženatý/vdaná	0	středoškolské s maturitou	Pracuji na plný úvazek	NA	NA	NA	NA	NA	NA	NA	1	6	6	4	4	6	6	6	6	4	3	6	1	3	0	0	0	0	0	0	0	1	2	3	7	5	7	2	7	7	2	5	7	7	3	1
1	2	1962	ženatý/vdaná	0	vysokoškolské magisterské	Pracuji na plný úvazek	NA	NA	NA	NA	Pobírám důchodový příspěvek	NA	NA	4	5	6	6	5	5	6	5	5	6	5	5	4	5	1	1	1	1	0	0	2	2	6	4	7	2	3	1	6	5	3	2	5	3	2	3
1	2	1950	rozvedený/á	0	výuční list	NA	NA	NA	NA	NA	Pobírám důchodový příspěvek	NA	NA	6	5	6	6	5	5	5	6	6	6	6	6	6	6	0	0	0	0	0	0	0	7	6	6	7	2	7	1	7	4	3	6	7	7	4	7
1	1	1948	ženatý/vdaná	0	vysokoškolské doktorské a vyšší	NA	Pracuji na částečný úvazek	NA	NA	NA	Pobírám důchodový příspěvek	NA	NA	2	5	6	5	5	5	6	6	6	6	5	1	1	3	0	0	0	0	0	0	0	2	2	2	7	7	7	1	7	6	1	5	2	7	2	6
1	2	1993	svobodný/á	2	vysokoškolské bakalářské	Pracuji na plný úvazek	NA	NA	NA	NA	NA	Jsem student/ka	NA	2	5	3	5	6	2	2	2	6	2	4	2	2	3	3	2	3	3	2	3	1	1	7	5	5	4	7	5	4	1	6	5	1	5	2	3
1	2	1985	svobodný/á	1	středoškolské s maturitou	Pracuji na plný úvazek	NA	NA	NA	NA	NA	NA	NA	4	5	5	3	3	4	3	4	6	5	3	3	3	4	1	0	0	1	0	1	0	3	3	2	5	6	6	3	6	3	5	3	6	3	3	4
1	1	1981	svobodný/á	1	výuční list	Pracuji na plný úvazek	NA	NA	NA	NA	NA	NA	NA	2	4	2	3	3	3	3	2	3	4	3	3	3	3	1	1	1	1	1	1	0	5	3	2	4	3	7	4	3	4	4	3	4	3	1	4
1	2	1988	svobodný/á	3	vysokoškolské magisterské	NA	NA	NA	Jsem nezaměstnaný/á	NA	NA	NA	Rodičovská dovolená	2	4	4	3	6	2	6	5	6	5	5	1	1	2	3	1	2	1	0	2	3	1	7	6	7	3	3	2	2	2	1	6	7	2	5	7
1	2	1993	svobodný/á	0	výuční list	Pracuji na plný úvazek	NA	NA	NA	NA	NA	NA	NA	1	3	1	2	3	1	1	1	1	1	1	2	1	2	3	3	3	3	1	2	3	1	7	5	1	1	1	7	2	1	7	2	1	1	3	1
1	2	1986	svobodný/á	0	středoškolské s maturitou	Pracuji na plný úvazek	NA	NA	NA	NA	NA	NA	NA	2	2	1	4	2	1	1	1	2	1	1	1	1	4	2	3	3	1	0	3	3	2	3	5	1	2	4	7	2	1	7	4	1	2	2	6
1	1	1977	ženatý/vdaná	1	středoškolské s maturitou	Pracuji na plný úvazek	NA	NA	NA	NA	NA	NA	NA	1	3	5	5	2	5	5	4	5	3	3	6	2	4	0	0	0	0	0	0	0	4	5	4	5	7	6	3	6	7	3	5	6	6	2	4
1	2	1949	rozvedený/á	0	středoškolské s maturitou	NA	NA	NA	NA	Jsem OSVČ	Pobírám důchodový příspěvek	NA	NA	6	5	5	6	5	6	6	5	6	6	5	1	5	5	1	1	1	1	0	1	1	2	5	5	6	3	6	5	3	6	4	6	6	6	5	7
1	2	1942	vdovec/vdova	0	vysokoškolské magisterské	NA	NA	NA	NA	NA	Pobírám důchodový příspěvek	NA	NA	5	5	5	6	6	5	4	5	5	3	2	1	5	4	3	0	1	2	2	3	1	3	2	3	6	6	3	4	3	1	4	1	5	5	4	7
1	1	1989	svobodný/á	0	základní	NA	NA	NA	NA	Jsem OSVČ	NA	NA	NA	2	4	4	3	2	3	2	1	1	1	1	1	1	1	1	0	1	0	0	1	0	3	3	3	3	3	3	5	3	3	4	4	3	3	2	3
1	2	1982	svobodný/á	1	středoškolské s maturitou	Pracuji na plný úvazek	NA	NA	NA	NA	NA	NA	NA	2	3	4	5	4	3	6	4	6	5	2	2	2	3	1	1	1	1	2	1	1	1	5	4	6	4	5	3	6	4	4	5	6	6	3	4
1	2	1978	ženatý/vdaná	1	středoškolské s maturitou	NA	NA	NA	NA	NA	Pobírám důchodový příspěvek	NA	NA	2	3	5	3	2	2	2	2	3	2	2	4	2	2	2	2	2	2	1	2	2	3	5	5	4	3	3	5	2	1	6	2	1	5	5	3
1	2	1952	ženatý/vdaná	0	výuční list	NA	NA	NA	NA	NA	Pobírám důchodový příspěvek	NA	NA	4	5	6	5	5	5	5	5	6	5	4	3	5	5	0	0	1	0	0	1	0	3	3	2	7	6	7	3	6	6	2	6	6	4	5	4
1	2	1975	ženatý/vdaná	0	středoškolské s maturitou	Pracuji na plný úvazek	NA	NA	NA	NA	NA	NA	NA	2	3	4	2	3	3	3	2	2	2	2	1	2	2	2	2	2	1	1	1	1	4	6	6	4	3	4	6	4	1	6	5	2	4	2	5
1	2	1954	ženatý/vdaná	0	výuční list	NA	NA	NA	NA	NA	Pobírám důchodový příspěvek	NA	NA	2	4	3	3	1	2	5	4	6	4	1	1	2	3	3	3	2	3	1	2	3	4	5	2	5	6	4	5	2	1	5	3	3	5	3	6
1	2	1947	ženatý/vdaná	0	základní	NA	NA	NA	NA	NA	Pobírám důchodový příspěvek	NA	NA	3	5	5	2	5	6	5	5	6	5	2	1	5	5	0	0	0	0	0	0	0	3	4	4	5	7	5	3	7	7	2	5	7	7	4	7
1	2	1944	ženatý/vdaná	0	základní	NA	NA	NA	NA	NA	Pobírám důchodový příspěvek	NA	NA	5	5	6	6	5	5	6	3	3	3	5	1	5	6	0	0	0	0	0	1	0	1	3	1	3	7	4	3	3	7	5	1	7	6	6	6
1	1	1984	ženatý/vdaná	1	středoškolské s maturitou	Pracuji na plný úvazek	NA	NA	NA	NA	NA	NA	NA	3	4	4	3	3	3	5	5	2	4	1	2	1	3	1	0	0	0	0	1	0	4	3	3	5	6	5	2	6	6	4	4	6	5	2	5
1	1	1978	svobodný/á	0	výuční list	Pracuji na plný úvazek	NA	NA	NA	NA	NA	NA	NA	1	4	2	4	3	3	1	2	2	1	1	1	2	3	1	2	1	1	0	0	1	6	3	4	3	4	5	4	6	6	4	4	3	6	2	3
1	1	1950	ženatý/vdaná	0	středoškolské s maturitou	NA	NA	NA	NA	NA	Pobírám důchodový příspěvek	NA	NA	5	5	5	4	6	6	6	6	6	6	5	6	5	5	1	0	1	0	0	1	1	1	7	6	7	2	6	2	4	4	2	3	6	5	6	1
1	2	1950	vdovec/vdova	0	středoškolské s maturitou	NA	NA	NA	NA	NA	Pobírám důchodový příspěvek	NA	NA	1	6	6	5	6	6	6	5	6	5	1	1	1	2	0	0	0	0	0	0	0	1	6	6	7	7	7	1	7	4	4	6	7	7	2	5
1	2	1949	ženatý/vdaná	0	výuční list	NA	NA	NA	NA	NA	Pobírám důchodový příspěvek	NA	NA	2	4	5	5	4	5	6	6	6	2	1	1	2	3	0	0	1	0	0	0	0	1	4	4	7	1	4	3	4	4	5	4	7	7	1	7
1	2	1988	ženatý/vdaná	2	vysokoškolské magisterské	NA	NA	NA	Jsem nezaměstnaný/á	NA	NA	NA	Jsem na rodičovské dovolené	3	2	2	5	4	2	5	4	5	3	2	2	3	5	3	3	3	2	1	1	2	2	2	2	5	7	5	5	3	2	5	5	4	2	5	5
1	1	1970	rozvedený/á	1	vysokoškolské bakalářské	Pracuji na plný úvazek	NA	NA	NA	NA	NA	NA	NA	4	5	6	5	5	5	5	5	6	6	4	3	4	5	1	1	1	0	0	0	1	2	3	2	7	7	7	2	7	7	2	6	6	6	1	7
1	1	1970	svobodný/á	0	vysokoškolské bakalářské	Pracuji na plný úvazek	NA	NA	NA	NA	NA	NA	NA	4	5	5	2	5	4	5	5	5	5	2	5	5	5	1	0	1	0	0	1	1	3	2	4	5	5	5	2	5	5	4	4	5	5	2	4
1	2	1987	ženatý/vdaná	2	vysokoškolské magisterské	Pracuji na plný úvazek	NA	NA	NA	NA	NA	NA	MD	3	3	5	5	6	5	5	5	5	5	1	5	3	3	0	3	1	2	0	2	1	2	5	6	6	4	2	3	2	2	2	5	6	6	2	6
1	2	1994	svobodný/á	0	středoškolské bez maturity	NA	NA	NA	NA	NA	Pobírám důchodový příspěvek	NA	V domácnosti, péče o osobu blízkou	1	6	2	4	2	6	1	5	2	2	3	3	1	1	2	2	1	2	1	2	2	3	7	7	4	2	4	4	4	3	3	6	6	4	1	4
1	1	1973	rozvedený/á	0	středoškolské bez maturity	NA	Pracuji na částečný úvazek	NA	NA	NA	NA	NA	NA	4	3	5	3	3	3	4	4	2	3	4	1	4	5	2	1	1	1	1	1	1	3	5	6	5	3	3	2	4	2	4	5	4	3	4	6
1	2	1989	svobodný/á	0	výuční list	Pracuji na plný úvazek	NA	NA	NA	NA	NA	NA	NA	2	2	2	4	3	2	3	2	2	2	1	1	1	2	1	0	1	0	0	1	1	2	3	1	5	6	3	3	3	4	4	4	6	3	4	4
1	2	1985	ženatý/vdaná	1	středoškolské s maturitou	NA	NA	NA	NA	Jsem OSVČ	NA	NA	NA	2	5	4	2	4	4	4	4	5	5	3	4	2	2	1	1	1	1	0	1	0	5	3	3	6	3	6	2	4	7	6	4	5	5	4	4
1	1	1960	rozvedený/á	0	výuční list	NA	NA	NA	NA	NA	Pobírám důchodový příspěvek	NA	NA	4	5	5	5	4	4	5	5	5	5	5	4	5	4	0	0	0	0	0	0	0	4	6	3	5	3	2	2	5	5	2	3	4	4	3	5
1	2	1957	rozvedený/á	0	středoškolské bez maturity	NA	NA	NA	NA	NA	Pobírám důchodový příspěvek	NA	NA	2	3	5	3	2	3	2	1	2	1	1	1	2	2	2	3	2	2	2	2	2	6	6	6	4	2	1	3	1	1	6	2	5	1	4	3
1	1	1987	svobodný/á	0	vysokoškolské doktorské a vyšší	Pracuji na plný úvazek	NA	NA	NA	NA	NA	NA	NA	2	4	5	4	3	5	2	2	2	2	4	1	2	1	1	0	0	1	0	1	1	1	5	5	5	3	3	6	3	4	6	5	1	3	2	1
1	1	1973	rozvedený/á	0	středoškolské bez maturity	Pracuji na plný úvazek	NA	NA	NA	NA	NA	NA	NA	4	2	2	3	3	2	1	2	2	2	1	1	2	2	2	0	1	1	0	0	1	3	2	5	4	2	2	6	3	3	5	3	3	5	1	2
1	1	1954	rozvedený/á	0	výuční list	NA	NA	NA	NA	NA	Pobírám důchodový příspěvek	NA	občas pracuji při důchodu	4	5	5	4	5	4	5	4	4	4	3	4	4	4	0	0	0	0	0	0	0	3	3	2	5	6	6	2	5	7	6	5	6	6	5	6
1	1	1981	svobodný/á	0	středoškolské bez maturity	Pracuji na plný úvazek	NA	NA	NA	NA	NA	NA	NA	1	5	5	5	6	4	6	6	6	6	2	3	1	3	1	0	1	0	1	1	0	5	6	6	5	3	3	1	2	2	4	6	6	2	1	3
1	1	1967	ženatý/vdaná	1	středoškolské s maturitou	Pracuji na plný úvazek	NA	NA	NA	NA	NA	NA	NA	1	2	5	3	1	4	2	5	5	5	2	3	3	2	0	0	0	0	0	0	0	3	3	3	4	4	4	4	6	5	2	5	4	6	2	2
1	2	1953	vdovec/vdova	0	základní	NA	NA	Pracuji na dohodu (brigáda)	NA	Jsem OSVČ	NA	NA	NA	2	4	5	4	2	4	4	3	5	2	3	3	2	4	2	1	1	2	0	1	1	3	5	5	6	5	6	4	5	3	6	4	4	4	4	3
1	2	1974	rozvedený/á	0	středoškolské bez maturity	NA	Pracuji na částečný úvazek	NA	NA	NA	NA	NA	NA	1	5	5	5	2	3	3	3	3	5	2	1	1	4	1	1	2	1	1	1	1	4	3	2	5	1	3	2	3	3	5	4	4	6	4	4
1	2	1963	svobodný/á	0	středoškolské s maturitou	NA	NA	NA	Jsem nezaměstnaný/á	NA	NA	NA	péče o osobu blízkou	1	5	5	6	5	6	5	5	6	5	4	6	1	5	1	1	0	0	0	1	1	1	6	3	7	3	6	3	7	6	2	6	7	7	4	6
1	2	1950	rozvedený/á	0	výuční list	NA	NA	NA	NA	NA	Pobírám důchodový příspěvek	NA	NA	4	6	6	5	4	6	5	5	6	6	3	1	3	3	0	0	0	0	0	0	0	1	4	3	7	7	7	2	7	7	1	6	6	7	1	2
1	2	1952	ženatý/vdaná	0	výuční list	NA	NA	NA	NA	NA	Pobírám důchodový příspěvek	NA	NA	1	5	5	4	4	5	5	4	4	4	3	4	1	2	0	0	0	0	0	0	0	1	4	4	5	4	3	4	5	5	5	6	4	5	1	7
1	2	1974	ženatý/vdaná	1	vysokoškolské magisterské	Pracuji na plný úvazek	NA	NA	NA	NA	NA	NA	NA	2	5	6	6	4	6	6	6	6	6	4	5	2	4	0	0	0	0	0	0	0	1	6	2	7	6	7	1	7	7	1	6	7	7	2	5
1	2	1959	vdovec/vdova	1	výuční list	NA	NA	NA	NA	NA	Pobírám důchodový příspěvek	NA	NA	4	6	6	5	1	6	6	5	5	4	5	1	4	4	0	1	1	0	0	1	0	2	4	3	7	6	6	1	4	6	3	5	7	7	6	7
1	1	1965	ženatý/vdaná	1	výuční list	NA	NA	NA	NA	NA	Pobírám důchodový příspěvek	NA	NA	3	2	5	5	2	5	6	5	3	5	2	6	2	4	2	3	2	2	2	1	1	2	4	4	7	2	4	2	2	1	5	4	5	5	4	7
1	2	1951	ženatý/vdaná	0	středoškolské s maturitou	NA	NA	Pracuji na dohodu (brigáda)	NA	NA	Pobírám důchodový příspěvek	NA	NA	1	6	6	5	1	6	6	6	6	6	5	6	3	3	0	0	0	0	0	0	0	2	4	2	7	7	6	2	7	7	2	6	7	7	2	6
1	2	1957	rozvedený/á	0	výuční list	NA	Pracuji na částečný úvazek	NA	NA	NA	Pobírám důchodový příspěvek	NA	NA	4	5	6	6	6	6	6	5	6	5	5	5	5	6	1	1	1	0	0	0	0	6	6	6	7	6	6	3	6	3	6	6	7	4	2	7
1	1	1964	rozvedený/á	0	středoškolské bez maturity	Pracuji na plný úvazek	NA	NA	NA	NA	NA	NA	NA	1	5	5	5	6	5	4	3	6	4	6	3	2	5	1	1	1	0	0	1	3	5	5	5	7	3	7	4	6	4	6	5	6	6	3	2
1	1	1978	ženatý/vdaná	3	vysokoškolské magisterské	Pracuji na plný úvazek	NA	NA	NA	NA	NA	NA	NA	1	2	2	2	1	3	2	2	2	2	1	3	1	1	0	0	0	0	0	0	0	3	4	4	5	7	6	4	6	7	5	3	7	6	7	3
1	2	1949	rozvedený/á	0	středoškolské s maturitou	NA	NA	NA	NA	NA	Pobírám důchodový příspěvek	NA	NA	3	5	5	5	5	5	5	5	5	5	3	5	5	5	0	0	0	0	0	0	0	2	4	2	7	5	5	2	3	3	2	3	3	2	6	7
1	1	1972	ženatý/vdaná	1	středoškolské s maturitou	Pracuji na plný úvazek	NA	Pracuji na dohodu (brigáda)	NA	NA	NA	NA	NA	2	3	4	2	3	4	4	4	4	4	3	2	2	2	1	0	1	1	0	1	1	4	5	5	5	6	3	3	5	4	4	5	4	6	1	2
1	2	1950	ženatý/vdaná	0	vysokoškolské doktorské a vyšší	NA	NA	NA	NA	NA	Pobírám důchodový příspěvek	NA	NA	2	6	6	6	6	6	5	6	6	6	2	6	3	6	0	0	0	0	0	0	0	1	4	4	7	7	7	2	7	7	3	6	6	7	3	7
1	2	1948	vdovec/vdova	0	středoškolské s maturitou	NA	NA	NA	NA	NA	Pobírám důchodový příspěvek	NA	NA	3	4	5	5	1	3	5	1	2	2	2	1	2	4	3	3	3	3	3	3	3	4	5	4	4	2	5	6	1	1	7	4	3	4	5	6
1	1	1956	rozvedený/á	1	výuční list	NA	Pracuji na částečný úvazek	NA	NA	NA	Pobírám důchodový příspěvek	NA	NA	3	5	6	4	4	5	5	4	6	5	4	2	3	3	1	1	0	1	0	0	1	1	2	2	5	7	7	2	7	6	1	5	7	7	2	3
1	1	1985	svobodný/á	1	vysokoškolské magisterské	Pracuji na plný úvazek	NA	NA	NA	NA	NA	NA	NA	1	3	4	1	1	4	1	3	2	2	2	4	3	2	1	2	1	2	1	2	0	5	6	5	1	5	4	7	3	1	5	3	2	3	1	4
1	1	1948	ženatý/vdaná	2	vysokoškolské magisterské	NA	NA	Pracuji na dohodu (brigáda)	NA	NA	NA	NA	NA	6	6	6	3	6	6	6	3	3	3	3	3	3	3	0	0	0	0	0	0	0	3	4	4	7	6	7	1	4	4	4	4	7	7	6	6
1	1	1993	svobodný/á	0	výuční list	NA	NA	NA	Jsem nezaměstnaný/á	NA	NA	NA	NA	2	2	2	2	1	2	2	4	4	2	1	1	2	1	3	3	3	1	3	2	1	4	7	7	1	1	1	1	1	1	7	6	1	1	4	1
1	1	1981	ženatý/vdaná	2	vysokoškolské magisterské	Pracuji na plný úvazek	NA	NA	NA	NA	NA	NA	NA	2	2	2	2	2	2	2	5	6	6	2	2	3	1	0	0	0	0	0	1	0	2	3	3	6	7	7	2	6	6	2	6	7	6	2	1
1	2	1976	rozvedený/á	1	vysokoškolské magisterské	Pracuji na plný úvazek	NA	NA	NA	NA	NA	NA	NA	2	6	6	2	3	3	6	4	6	6	3	4	3	3	1	0	0	1	0	0	0	2	5	5	6	7	6	3	5	6	5	3	7	6	4	1
1	1	1987	svobodný/á	0	středoškolské s maturitou	Pracuji na plný úvazek	NA	NA	NA	NA	NA	NA	NA	2	5	5	4	5	5	6	5	5	4	4	3	2	2	1	1	2	2	1	1	2	2	4	6	6	2	4	3	5	5	4	6	6	6	1	1
1	2	1966	ženatý/vdaná	0	vysokoškolské magisterské	NA	NA	NA	NA	Jsem OSVČ	NA	NA	NA	1	5	6	6	5	5	5	5	5	4	1	1	1	4	0	0	1	0	0	0	0	5	5	5	7	7	7	3	7	6	2	6	6	7	3	4
1	2	1977	ženatý/vdaná	2	středoškolské bez maturity	Pracuji na plný úvazek	NA	NA	NA	NA	NA	NA	NA	4	5	5	5	4	5	5	5	5	5	1	1	5	5	1	0	0	1	0	1	0	4	3	6	7	6	5	3	5	2	3	2	6	3	2	3
1	2	1973	ženatý/vdaná	1	středoškolské s maturitou	Pracuji na plný úvazek	NA	NA	NA	NA	NA	NA	NA	1	5	5	4	1	4	1	1	1	1	1	1	1	2	3	3	3	3	2	0	2	2	6	6	5	1	4	4	2	2	7	4	1	5	1	1
1	1	1961	ženatý/vdaná	0	výuční list	Pracuji na plný úvazek	NA	NA	NA	NA	NA	NA	NA	1	6	6	5	2	6	6	1	5	6	2	1	5	6	0	0	0	0	0	1	0	2	5	3	6	4	6	4	5	5	2	6	6	7	3	4
1	1	1954	rozvedený/á	0	vysokoškolské magisterské	NA	Pracuji na částečný úvazek	NA	NA	NA	Pobírám důchodový příspěvek	NA	NA	1	5	6	3	5	6	5	5	6	5	5	2	1	3	0	0	0	0	0	0	0	2	2	5	7	4	7	2	7	7	2	6	7	7	1	1
1	1	1976	svobodný/á	0	výuční list	NA	Pracuji na částečný úvazek	NA	NA	NA	NA	NA	NA	3	4	4	3	3	3	3	4	5	5	3	1	3	3	2	2	2	2	2	2	2	4	4	4	6	5	2	4	4	4	4	4	4	4	4	4
1	1	1960	rozvedený/á	0	středoškolské s maturitou	Pracuji na plný úvazek	NA	NA	NA	NA	NA	NA	NA	4	4	4	4	2	3	2	3	2	2	1	1	3	2	0	2	1	0	0	1	0	3	5	4	4	6	3	3	6	2	2	5	7	3	4	5
1	2	1943	ženatý/vdaná	0	středoškolské bez maturity	NA	NA	NA	NA	NA	Pobírám důchodový příspěvek	NA	NA	6	6	5	4	6	6	6	6	6	6	6	6	2	5	0	0	0	0	0	0	0	1	3	2	7	7	7	2	7	6	5	5	7	7	3	7
1	2	1951	ženatý/vdaná	0	vysokoškolské magisterské	NA	Pracuji na částečný úvazek	NA	NA	NA	NA	NA	Jsem pracující důchodce	2	4	4	4	6	4	4	5	5	5	2	3	1	5	0	1	1	1	0	1	1	1	5	4	5	7	5	4	7	4	4	6	7	7	1	4
1	1	1979	vdovec/vdova	2	základní	Pracuji na plný úvazek	NA	NA	NA	NA	NA	NA	NA	4	5	6	5	1	6	6	3	3	4	3	2	1	2	1	1	3	0	0	1	1	1	7	5	7	4	7	4	7	3	5	6	7	7	3	7
1	1	1978	rozvedený/á	0	vysokoškolské bakalářské	Pracuji na plný úvazek	NA	NA	NA	NA	NA	NA	NA	4	6	6	5	5	6	4	4	5	4	5	5	4	5	0	0	0	0	0	0	0	1	1	2	7	7	7	2	7	6	2	6	7	7	2	5
1	1	1943	ženatý/vdaná	0	vysokoškolské doktorské a vyšší	NA	NA	NA	NA	NA	Pobírám důchodový příspěvek	NA	NA	4	2	5	4	4	5	3	5	4	2	2	1	5	2	1	1	1	1	0	1	0	1	5	4	6	3	6	2	7	6	2	5	6	5	5	7
1	1	1963	rozvedený/á	0	středoškolské bez maturity	Pracuji na plný úvazek	NA	NA	NA	NA	NA	NA	NA	1	5	6	5	5	6	5	5	5	5	5	1	3	5	1	0	1	0	1	1	1	2	6	5	6	4	3	5	2	5	3	6	7	6	2	7
1	2	1951	vdovec/vdova	0	středoškolské bez maturity	NA	NA	NA	NA	NA	Pobírám důchodový příspěvek	NA	NA	5	5	5	5	6	5	5	5	6	5	5	5	5	3	0	0	0	0	0	0	0	3	4	5	7	5	6	2	5	6	6	5	7	4	1	3
1	2	1946	ženatý/vdaná	0	středoškolské s maturitou	NA	NA	NA	NA	NA	Pobírám důchodový příspěvek	NA	NA	6	6	6	5	6	6	6	6	6	6	5	1	6	6	0	0	0	0	0	0	0	1	1	4	7	7	7	1	7	7	1	6	7	7	4	7
1	1	1977	ženatý/vdaná	3	výuční list	Pracuji na plný úvazek	NA	NA	NA	NA	NA	NA	NA	2	4	5	2	5	4	3	5	5	5	3	2	4	2	2	1	2	2	1	1	1	2	2	4	4	3	6	4	7	4	3	6	5	7	3	5
1	2	1935	vdovec/vdova	0	středoškolské s maturitou	NA	NA	NA	NA	NA	Pobírám důchodový příspěvek	NA	NA	5	5	5	6	5	5	5	5	5	5	2	1	5	5	1	0	0	0	0	0	0	2	2	6	6	7	7	3	6	7	4	5	6	7	4	7
1	1	1950	ženatý/vdaná	0	výuční list	NA	NA	NA	NA	NA	Pobírám důchodový příspěvek	NA	NA	3	5	6	5	5	6	6	5	6	5	6	1	3	5	1	0	1	3	0	1	1	5	2	2	7	7	6	2	7	7	2	6	7	7	3	4
1	2	1983	rozvedený/á	0	výuční list	NA	NA	Pracuji na dohodu (brigáda)	NA	NA	NA	NA	NA	1	5	5	6	6	4	1	3	4	3	2	1	1	2	3	1	3	3	1	2	1	6	7	7	4	4	3	5	3	2	7	5	3	2	1	1
1	1	1971	svobodný/á	0	středoškolské s maturitou	Pracuji na plný úvazek	NA	Pracuji na dohodu (brigáda)	NA	NA	NA	NA	NA	2	4	5	4	4	5	5	3	6	4	4	3	2	4	0	1	1	0	0	1	1	1	5	4	6	3	7	3	6	6	3	6	7	7	3	3
1	2	1955	rozvedený/á	0	výuční list	NA	NA	NA	NA	NA	Pobírám důchodový příspěvek	NA	NA	2	6	6	6	4	5	5	6	5	6	1	1	5	4	2	1	1	0	0	0	3	4	1	5	5	6	7	5	6	4	3	5	7	6	1	4
1	1	1989	svobodný/á	1	středoškolské s maturitou	Pracuji na plný úvazek	NA	NA	NA	NA	NA	NA	NA	3	4	5	2	2	5	4	4	4	4	5	5	3	4	1	1	1	1	0	0	0	1	5	5	5	5	5	2	4	6	2	5	6	4	2	3
1	2	1973	ženatý/vdaná	2	vysokoškolské magisterské	NA	NA	NA	NA	NA	Pobírám důchodový příspěvek	NA	NA	2	2	4	5	3	2	4	1	3	1	1	6	1	2	3	3	3	3	2	0	3	2	4	2	4	5	1	6	1	1	6	3	1	1	1	3
1	1	2000	svobodný/á	0	středoškolské s maturitou	NA	NA	Pracuji na dohodu (brigáda)	NA	NA	NA	Jsem student/ka	NA	3	4	4	5	4	4	4	4	4	4	2	4	2	3	1	2	1	2	1	1	1	2	5	3	5	5	4	4	2	5	5	5	3	5	4	7
1	1	1951	svobodný/á	0	výuční list	NA	NA	NA	NA	NA	Pobírám důchodový příspěvek	NA	NA	3	4	4	3	4	3	5	4	2	3	3	2	3	4	0	1	2	0	0	1	0	7	3	4	2	5	5	3	3	6	4	5	6	4	4	6
1	1	1960	ženatý/vdaná	0	vysokoškolské magisterské	Pracuji na plný úvazek	NA	NA	NA	NA	NA	NA	NA	1	5	5	5	5	6	1	2	2	1	6	1	1	3	0	0	0	0	1	1	0	1	6	6	7	1	7	1	7	4	2	5	7	6	5	6
1	1	1978	ženatý/vdaná	2	základní	NA	NA	NA	NA	NA	Pobírám důchodový příspěvek	NA	NA	4	5	6	5	4	4	6	5	6	5	4	1	5	4	1	0	1	0	0	0	0	4	4	6	4	5	5	4	3	4	4	4	4	5	4	4
1	2	1976	rozvedený/á	1	výuční list	NA	NA	Pracuji na dohodu (brigáda)	NA	NA	NA	NA	NA	1	1	5	2	1	1	1	1	1	1	1	1	1	2	1	3	3	1	1	1	1	2	6	5	3	4	4	4	2	1	6	4	1	3	4	5
1	1	1950	rozvedený/á	0	vysokoškolské bakalářské	NA	NA	NA	NA	NA	Pobírám důchodový příspěvek	NA	NA	1	3	4	3	2	4	2	2	1	2	3	5	1	2	1	1	1	1	1	1	1	2	6	6	4	4	5	4	4	4	5	4	4	4	2	2
1	2	1989	svobodný/á	0	středoškolské bez maturity	NA	Pracuji na částečný úvazek	NA	NA	NA	NA	NA	Invalidní důchodce	3	5	5	5	5	5	6	5	6	5	6	1	5	5	1	0	1	0	0	1	1	3	4	2	7	6	5	2	6	6	4	4	5	7	4	5
1	2	1960	vdovec/vdova	0	středoškolské s maturitou	Pracuji na plný úvazek	NA	NA	NA	NA	NA	NA	NA	4	3	6	6	3	6	5	6	6	5	4	5	5	4	1	1	0	1	1	0	0	7	4	2	7	6	4	1	6	7	2	3	1	2	3	5
1	1	1967	ženatý/vdaná	0	výuční list	Pracuji na plný úvazek	NA	NA	NA	NA	NA	NA	NA	2	5	5	2	5	6	5	4	6	4	5	1	2	2	1	1	2	1	1	1	2	1	5	5	7	1	5	4	6	3	4	4	6	6	1	1
1	2	1979	rozvedený/á	2	vysokoškolské doktorské a vyšší	Pracuji na plný úvazek	NA	NA	NA	NA	NA	NA	rodičovská dovolená	1	3	5	6	6	4	6	4	5	4	5	1	1	3	0	0	0	0	0	1	0	4	4	3	5	3	4	3	5	4	5	4	4	5	4	5
1	1	1962	ženatý/vdaná	0	středoškolské s maturitou	Pracuji na plný úvazek	NA	NA	NA	NA	NA	NA	NA	2	3	5	4	2	4	2	2	3	2	1	1	1	2	3	2	1	2	1	2	1	1	4	5	5	4	4	3	4	3	4	3	3	3	1	2
1	2	1949	rozvedený/á	0	středoškolské s maturitou	NA	NA	NA	NA	NA	Pobírám důchodový příspěvek	NA	NA	2	2	6	2	5	5	5	3	5	2	2	1	1	2	0	1	1	0	0	0	0	2	7	6	6	5	4	4	5	4	5	4	4	4	1	2
1	1	1944	ženatý/vdaná	0	středoškolské bez maturity	NA	NA	NA	NA	NA	Pobírám důchodový příspěvek	NA	NA	1	3	5	3	1	3	5	5	5	5	1	1	4	5	1	1	1	1	0	0	0	2	1	2	3	7	7	3	7	7	3	1	6	2	1	1
1	2	1996	ženatý/vdaná	0	vysokoškolské bakalářské	NA	NA	NA	NA	Jsem OSVČ	NA	NA	NA	1	2	1	3	1	3	1	2	3	2	1	1	2	3	3	3	3	3	3	3	3	7	6	6	5	3	1	7	2	2	6	4	1	1	6	4
1	2	1958	ženatý/vdaná	0	výuční list	Pracuji na plný úvazek	NA	NA	NA	NA	Pobírám důchodový příspěvek	NA	NA	4	4	5	5	1	3	5	5	5	4	2	4	2	2	1	1	3	1	1	1	3	3	6	6	7	2	3	4	4	1	7	4	5	4	6	6
1	2	1947	vdovec/vdova	0	vysokoškolské magisterské	NA	NA	NA	NA	NA	Pobírám důchodový příspěvek	NA	NA	1	5	6	6	6	6	6	5	6	5	6	5	1	2	1	1	1	1	0	1	1	2	7	5	7	5	6	2	6	5	5	6	7	6	1	7
1	2	1961	ženatý/vdaná	2	středoškolské bez maturity	NA	NA	Pracuji na dohodu (brigáda)	NA	NA	NA	NA	NA	1	3	1	3	2	3	1	2	3	2	1	1	1	2	1	1	1	1	0	1	1	7	5	3	4	5	5	4	4	2	3	5	6	4	2	5
1	2	1998	svobodný/á	0	vysokoškolské bakalářské	Pracuji na plný úvazek	NA	NA	NA	NA	NA	NA	NA	6	5	4	6	4	5	5	4	5	5	3	3	3	5	1	1	1	1	0	1	1	2	2	4	5	6	5	4	6	5	5	4	7	7	2	5
1	1	1950	vdovec/vdova	0	výuční list	NA	NA	NA	NA	NA	Pobírám důchodový příspěvek	NA	NA	4	3	3	5	3	3	4	3	4	4	2	3	3	3	0	0	0	0	0	0	0	2	7	1	6	6	6	4	7	7	4	6	6	6	2	6
1	2	1951	rozvedený/á	0	středoškolské s maturitou	NA	NA	NA	NA	NA	Pobírám důchodový příspěvek	NA	NA	2	6	6	5	1	6	6	5	3	6	2	3	3	2	1	1	0	1	1	0	0	1	4	3	6	7	2	4	7	7	4	5	4	7	2	6
1	1	1957	ženatý/vdaná	0	výuční list	NA	NA	NA	NA	NA	Pobírám důchodový příspěvek	NA	NA	1	4	5	2	1	4	2	2	4	4	1	1	1	2	1	0	1	1	0	1	1	4	4	5	6	6	4	4	7	4	4	4	3	5	3	3
1	1	1971	svobodný/á	0	výuční list	Pracuji na plný úvazek	NA	NA	NA	NA	NA	NA	NA	1	6	5	4	5	5	2	4	6	1	1	1	1	1	0	0	1	0	0	1	0	5	2	6	3	3	6	5	3	2	3	4	4	2	1	1
1	2	1954	ženatý/vdaná	0	výuční list	NA	NA	NA	NA	NA	Pobírám důchodový příspěvek	NA	NA	2	4	5	2	5	5	5	6	6	5	2	1	6	5	1	1	1	1	0	1	0	7	7	5	7	4	4	2	2	2	4	4	1	6	6	7
1	2	1987	svobodný/á	0	vysokoškolské magisterské	Pracuji na plný úvazek	NA	NA	NA	NA	NA	NA	NA	2	2	5	3	3	3	2	2	2	2	2	2	2	3	2	1	1	2	1	2	1	5	5	5	2	2	3	6	3	3	5	4	6	3	3	5
1	2	1980	svobodný/á	2	středoškolské s maturitou	Pracuji na plný úvazek	NA	NA	NA	NA	NA	NA	Jsem na rodičovské dovolené	1	4	6	5	5	1	1	2	2	1	2	1	1	1	3	2	3	3	1	3	3	4	5	6	5	1	3	6	2	1	7	2	1	3	1	4
1	2	2004	svobodný/á	1	základní	NA	NA	Pracuji na dohodu (brigáda)	NA	NA	NA	Jsem student/ka	NA	2	2	5	5	4	3	5	5	5	5	2	4	1	4	3	3	2	3	2	1	2	5	6	5	4	4	5	3	4	3	4	3	1	3	3	1
1	1	1978	ženatý/vdaná	2	vysokoškolské bakalářské	Pracuji na plný úvazek	NA	NA	NA	NA	NA	NA	NA	3	5	6	5	4	6	5	5	5	6	4	5	2	3	0	0	1	0	0	0	0	2	4	2	7	6	6	3	5	6	2	4	6	6	1	2
1	1	1951	rozvedený/á	0	středoškolské s maturitou	NA	NA	NA	NA	NA	Pobírám důchodový příspěvek	NA	NA	5	3	5	4	4	5	6	6	6	6	4	5	5	5	1	0	1	0	0	1	0	2	1	2	5	7	6	2	7	7	2	6	7	6	3	3
1	1	1990	svobodný/á	0	středoškolské s maturitou	Pracuji na plný úvazek	NA	NA	NA	NA	NA	NA	NA	2	4	5	6	5	5	5	6	6	6	5	6	4	4	0	0	0	0	1	1	0	3	6	6	6	6	6	2	4	6	3	6	5	5	2	2
1	2	2003	svobodný/á	1	středoškolské bez maturity	NA	NA	NA	NA	NA	NA	Jsem student/ka	NA	1	6	6	6	1	6	5	3	6	5	2	1	1	4	0	1	0	0	0	0	1	1	2	2	7	5	7	2	7	7	2	6	7	7	1	1
1	1	1960	ženatý/vdaná	0	středoškolské s maturitou	NA	Pracuji na částečný úvazek	NA	NA	NA	NA	NA	NA	3	5	6	6	5	5	6	5	6	4	6	6	2	4	1	1	1	1	1	1	1	5	6	4	5	2	6	4	4	2	3	1	6	4	5	4
1	1	1953	rozvedený/á	2	středoškolské s maturitou	NA	NA	NA	NA	NA	Pobírám důchodový příspěvek	NA	NA	4	5	6	5	5	6	6	6	6	6	3	2	3	3	0	0	0	0	0	0	0	2	6	3	6	6	6	3	6	6	3	5	6	6	5	5
1	2	1983	ženatý/vdaná	0	vysokoškolské magisterské	Pracuji na plný úvazek	NA	NA	NA	NA	NA	NA	NA	2	4	3	4	3	3	3	3	3	4	3	2	2	2	1	2	2	1	1	1	2	3	3	4	2	2	3	5	3	2	5	4	2	2	2	3
1	2	1949	ženatý/vdaná	0	výuční list	NA	NA	NA	NA	NA	Pobírám důchodový příspěvek	NA	NA	1	5	6	6	5	5	6	5	6	5	2	1	2	5	0	0	0	0	0	0	0	2	6	2	7	6	6	2	6	3	6	1	4	6	4	6
1	2	1971	ženatý/vdaná	0	středoškolské s maturitou	NA	NA	NA	NA	Jsem OSVČ	NA	NA	NA	2	4	6	2	4	6	6	4	5	4	2	2	2	5	1	1	1	1	0	1	0	3	5	6	7	2	5	1	5	3	3	4	6	6	1	5
1	1	1943	ženatý/vdaná	0	středoškolské s maturitou	NA	NA	NA	NA	NA	Pobírám důchodový příspěvek	NA	NA	5	5	6	5	1	6	5	6	6	6	5	1	5	5	0	1	1	1	0	0	2	1	7	4	1	2	4	3	2	2	2	4	2	3	3	3
1	2	1954	ženatý/vdaná	0	základní	NA	NA	NA	NA	NA	Pobírám důchodový příspěvek	NA	NA	2	5	6	6	1	5	5	5	5	6	1	1	2	4	1	2	3	1	0	1	3	4	5	1	7	7	3	2	2	1	6	2	6	4	1	1
1	1	1955	vdovec/vdova	0	výuční list	NA	NA	NA	NA	NA	Pobírám důchodový příspěvek	NA	NA	2	5	5	5	5	4	5	5	6	5	3	6	3	5	1	2	2	3	1	1	2	4	5	5	4	4	5	3	3	4	4	3	2	4	6	6
1	1	1955	rozvedený/á	0	výuční list	NA	NA	NA	NA	NA	Pobírám důchodový příspěvek	NA	NA	3	3	5	5	3	3	3	5	3	5	3	3	3	5	1	1	1	1	1	3	1	2	5	5	4	2	3	4	4	3	5	4	5	3	4	4
1	2	1951	rozvedený/á	0	výuční list	NA	NA	NA	NA	NA	Pobírám důchodový příspěvek	NA	NA	6	5	6	6	5	5	6	6	6	2	2	1	2	5	0	0	1	1	0	2	0	1	7	4	7	7	7	1	7	4	4	2	7	7	2	7
1	2	1983	ženatý/vdaná	1	výuční list	Pracuji na plný úvazek	NA	NA	NA	NA	NA	NA	NA	3	3	4	4	3	3	4	3	2	3	2	3	2	4	0	0	1	1	0	0	1	4	5	4	5	4	5	4	4	4	4	3	4	4	4	4
1	2	1969	rozvedený/á	0	výuční list	NA	Pracuji na částečný úvazek	NA	NA	NA	NA	NA	NA	1	6	5	5	5	5	5	2	3	2	5	1	1	4	3	3	3	2	3	3	1	1	6	5	4	2	6	5	3	1	5	3	4	6	4	1
1	2	1992	svobodný/á	0	středoškolské s maturitou	Pracuji na plný úvazek	NA	NA	NA	NA	NA	NA	NA	5	5	5	4	5	5	5	3	4	3	5	4	1	4	3	3	3	3	3	3	3	6	7	5	7	2	5	3	3	3	5	5	4	2	5	1
1	1	1956	rozvedený/á	0	vysokoškolské doktorské a vyšší	NA	NA	NA	NA	NA	Pobírám důchodový příspěvek	NA	NA	1	5	5	5	5	5	5	1	1	5	1	5	1	1	0	0	0	0	0	0	0	2	2	6	7	1	7	3	5	2	1	6	7	7	1	7
1	2	1991	svobodný/á	0	výuční list	Pracuji na plný úvazek	NA	NA	NA	NA	NA	NA	NA	1	3	5	4	6	1	5	4	6	2	3	1	1	1	3	3	3	3	3	1	3	7	7	7	4	5	4	4	5	1	7	3	1	1	4	4
1	2	1967	ženatý/vdaná	0	základní	NA	Pracuji na částečný úvazek	NA	NA	NA	NA	NA	NA	3	6	6	6	5	6	6	6	6	6	4	1	3	4	0	0	0	0	0	0	0	4	2	2	6	7	7	2	7	6	2	6	7	7	4	7
1	2	1973	ženatý/vdaná	0	středoškolské s maturitou	Pracuji na plný úvazek	NA	NA	NA	NA	NA	NA	NA	1	4	4	2	4	2	1	4	4	3	3	3	2	1	1	1	1	1	1	1	1	7	7	7	1	1	1	5	1	1	7	6	1	5	1	4
1	1	1980	svobodný/á	1	výuční list	Pracuji na plný úvazek	NA	NA	NA	NA	NA	NA	NA	3	5	6	2	6	4	5	5	5	5	5	2	5	5	1	0	1	1	0	1	0	2	5	6	7	4	4	3	4	5	3	5	5	7	2	7
1	2	1950	rozvedený/á	0	středoškolské s maturitou	NA	NA	NA	NA	NA	Pobírám důchodový příspěvek	NA	NA	5	5	5	4	3	6	4	4	5	4	3	2	2	5	1	2	3	2	2	2	3	2	6	5	2	3	2	3	1	1	6	6	5	1	1	7
1	1	1975	svobodný/á	0	středoškolské s maturitou	Pracuji na plný úvazek	NA	NA	NA	NA	NA	NA	NA	4	5	5	5	3	5	5	5	6	4	2	5	3	3	1	2	2	0	0	1	0	2	4	5	3	5	5	4	6	5	3	6	2	5	5	4
1	1	1989	svobodný/á	0	středoškolské s maturitou	Pracuji na plný úvazek	NA	NA	NA	NA	NA	NA	NA	5	5	5	5	5	5	5	5	5	5	2	2	5	5	1	0	0	0	0	1	0	2	3	2	6	7	6	2	6	6	2	6	6	5	4	5
1	2	1981	svobodný/á	0	vysokoškolské magisterské	Pracuji na plný úvazek	NA	NA	NA	NA	NA	NA	NA	2	3	4	5	3	5	2	4	5	4	4	2	3	4	1	0	0	1	1	2	0	6	1	5	3	6	3	5	2	6	6	4	3	5	3	1
1	1	1972	rozvedený/á	0	základní	Pracuji na plný úvazek	NA	NA	NA	NA	NA	NA	NA	6	6	6	6	6	6	5	6	6	6	4	1	5	3	0	0	0	0	2	0	2	1	1	4	7	7	7	1	7	7	7	6	7	7	3	7
1	2	1955	vdovec/vdova	0	středoškolské s maturitou	NA	NA	NA	NA	NA	Pobírám důchodový příspěvek	NA	NA	6	5	6	3	2	5	6	6	6	6	2	1	6	6	0	0	1	0	0	0	0	1	1	2	7	7	7	2	7	7	1	6	7	6	6	7
1	1	1938	ženatý/vdaná	0	výuční list	NA	NA	NA	NA	NA	Pobírám důchodový příspěvek	NA	NA	1	6	5	6	5	6	5	5	6	5	2	6	3	5	1	0	1	0	1	1	1	1	6	5	6	7	7	2	6	4	4	2	5	7	5	6
1	2	1987	rozvedený/á	4	základní	NA	NA	NA	Jsem nezaměstnaný/á	NA	NA	NA	NA	5	5	6	5	2	5	5	5	6	5	1	1	2	3	2	3	3	2	3	3	3	1	4	4	4	3	1	1	7	1	4	1	3	4	4	4
1	2	2003	svobodný/á	1	středoškolské bez maturity	NA	NA	NA	NA	NA	NA	Jsem student/ka	NA	2	2	2	2	3	1	2	2	2	2	2	1	2	1	3	1	3	3	2	1	3	3	7	6	4	2	1	4	3	1	5	6	4	7	3	3
1	1	1973	ženatý/vdaná	0	výuční list	Pracuji na plný úvazek	NA	NA	NA	NA	NA	NA	NA	2	2	5	6	2	5	4	4	5	2	1	1	2	2	0	0	0	0	0	0	0	1	5	2	6	5	6	4	6	5	3	6	4	4	1	1
1	1	1953	ženatý/vdaná	0	středoškolské bez maturity	NA	NA	NA	NA	NA	Pobírám důchodový příspěvek	NA	NA	3	5	5	5	1	5	6	5	6	5	3	1	1	4	1	0	0	1	0	0	0	4	5	5	7	7	7	2	7	5	1	6	7	7	5	7
1	2	1990	svobodný/á	2	výuční list	Pracuji na plný úvazek	NA	NA	NA	NA	NA	NA	NA	6	2	4	4	2	5	2	5	4	3	4	2	4	5	1	1	1	1	1	1	1	6	5	4	3	3	2	2	2	5	6	3	5	4	4	5
1	2	1967	rozvedený/á	0	středoškolské s maturitou	NA	NA	NA	NA	Jsem OSVČ	NA	NA	NA	2	5	6	4	4	5	5	5	6	5	4	5	2	5	1	1	1	1	0	1	1	1	6	5	7	7	7	3	7	6	5	6	6	6	4	4
1	2	1991	svobodný/á	3	středoškolské s maturitou	NA	NA	NA	Jsem nezaměstnaný/á	NA	NA	NA	Mateřská dovolená	1	2	6	5	2	4	2	2	6	4	1	3	2	1	0	1	1	0	0	1	0	1	7	6	5	2	3	2	3	3	6	3	4	6	1	2
1	1	1951	rozvedený/á	0	výuční list	NA	NA	NA	NA	NA	Pobírám důchodový příspěvek	NA	NA	2	3	4	3	3	4	2	2	2	2	3	2	1	3	1	1	1	1	0	0	1	3	5	4	5	3	4	3	4	3	3	4	5	4	2	4
1	2	1974	ženatý/vdaná	1	vysokoškolské magisterské	Pracuji na plný úvazek	NA	NA	NA	NA	NA	NA	NA	1	5	5	4	3	6	5	5	5	6	4	1	2	5	1	1	1	0	0	1	1	5	1	3	6	3	6	3	6	3	3	3	6	6	2	6
1	2	1987	rozvedený/á	0	základní	Pracuji na plný úvazek	NA	NA	NA	NA	NA	NA	NA	3	5	6	6	6	4	3	3	6	3	5	3	6	2	1	0	1	0	0	1	1	2	5	5	6	4	7	1	4	3	2	4	5	7	6	6
1	1	1954	rozvedený/á	0	středoškolské s maturitou	NA	NA	NA	NA	NA	Pobírám důchodový příspěvek	NA	NA	4	5	6	5	5	5	5	6	5	5	1	4	5	3	0	0	0	0	0	0	0	6	4	2	6	7	7	2	7	7	4	6	7	7	4	5
1	2	1961	ženatý/vdaná	0	středoškolské s maturitou	NA	NA	NA	Jsem nezaměstnaný/á	NA	NA	NA	NA	4	6	6	6	5	6	6	5	6	5	3	3	3	3	0	1	1	0	0	0	0	2	3	4	7	6	6	1	6	6	3	3	6	6	4	7
1	1	1997	svobodný/á	1	vysokoškolské doktorské a vyšší	Pracuji na plný úvazek	NA	NA	NA	NA	NA	NA	NA	1	4	3	5	3	4	5	2	3	2	2	3	3	1	0	0	1	0	0	2	1	5	5	5	3	3	7	5	3	3	4	4	4	2	2	5
1	1	1999	svobodný/á	0	výuční list	Pracuji na plný úvazek	NA	NA	NA	NA	NA	NA	NA	1	6	6	6	3	2	1	4	6	6	2	1	3	5	0	1	0	0	0	0	1	4	6	5	5	6	6	1	6	5	4	5	7	6	5	3
[truncated: 30 more columns]
